# Supplementary material for: Will 1,2-dihydro-1,2-azaborine-based drugs resist metabolism by cytochrome P450 compound I?
Source: PeerJ. 2016 Jul 28;4:e2299. doi: 10.7717/peerj.2299 (PMC4974919; doi:10.7717/peerj.2299)
Supplement: Supplemental Information 1 [file peerj-04-2299-s001.xyz]

55
RB_quartet_perpendicular
Fe        -1.32968       -0.70136        2.72210
O         -2.42148       -0.28240        1.58060
S          0.25792       -1.70677        4.54951
C         -0.13346       -0.95966        6.15737
H         -0.03276        0.12799        6.12758
H         -1.16894       -1.20439        6.42343
H          0.52588       -1.38246        6.92118
C         -3.61681       -0.44719        5.25693
N         -0.57206       -2.24450        1.65831
C         -1.05669       -3.52517        1.60207
C          0.43988       -2.18313        0.73168
C         -0.33160       -4.29309        0.61918
H         -0.52139       -5.33372        0.38899
C          0.60136       -3.46147        0.08295
H          1.33708       -3.67490       -0.68203
N         -2.53943       -1.99970        3.69187
C         -2.75883       -3.32370        3.37054
C         -3.44896       -1.69708        4.68091
C         -4.23229       -2.86186        5.00956
H         -5.01279       -2.88535        5.75928
C         -3.80788       -3.86599        4.19608
H         -4.16427       -4.88675        4.14353
N         -1.88971        0.75711        3.99910
C         -2.89758        0.69698        4.92505
C         -1.45749        2.06195        3.99521
C         -3.10228        1.99047        5.52946
H         -3.83804        2.20299        6.29456
C         -2.20752        2.83829        4.95157
H         -2.05529        3.89278        5.14362
N          0.11419        0.50365        1.99559
C          1.03393        0.19354        1.02976
C          0.28780        1.83506        2.26790
C          1.35042        2.37863        1.45763
H          1.68314        3.40830        1.48740
C          1.81646        1.35681        0.68957
H          2.61180        1.37123       -0.04463
C         -2.08288       -4.03064        2.39150
C          1.19768       -1.05768        0.44664
C         -0.44145        2.56635        3.19731
H         -2.36648       -5.06717        2.23827
H          1.97151       -1.15676       -0.30851
H         -0.19790        3.61888        3.30546
H         -4.39022       -0.34692        6.01208
C         -6.17378        1.71023        2.67171
C         -5.78157        0.58050        1.94827
C         -7.52644        1.94668        2.92864
C         -6.75127       -0.31183        1.48345
C         -8.49297        1.05232        2.46274
C         -8.10441       -0.07768        1.73966
H         -7.82850        2.82806        3.48965
H         -6.44841       -1.19013        0.91934
H         -9.54614        1.23662        2.66078
H         -8.85608       -0.77365        1.37510
H         -5.42111        2.40554        3.03501
H         -4.72900        0.39457        1.74919
55
TsB quartet perpendicular
Fe        -1.28293       -0.72690        2.79458
O         -2.48708       -0.26595        1.61404
S          0.49519       -1.24110        4.25198
C          0.23824       -2.91354        4.93578
H         -0.68162       -2.96932        5.52244
H          0.19485       -3.65565        4.13301
H          1.09587       -3.14494        5.57507
C         -2.09835       -4.02221        2.37301
N          0.10835        0.50911        1.97805
C          1.05154        0.18724        1.03242
C          0.27069        1.84093        2.24793
C          1.83283        1.35367        0.70069
H          2.64206        1.36837       -0.01835
C          1.34689        2.37973        1.45215
H          1.67660        3.41061        1.47991
N         -0.58179       -2.24596        1.63136
C          0.45121       -2.18816        0.72765
C         -1.06268       -3.52713        1.58627
C         -0.32135       -4.30157        0.61871
H         -0.50495       -5.34446        0.39280
C          0.61879       -3.47133        0.08875
H          1.36539       -3.69114       -0.66387
N         -2.55009       -1.99212        3.68454
C         -2.78041       -3.30511        3.34456
C         -3.43892       -1.69516        4.68738
C         -3.83115       -3.85089        4.16868
H         -4.19941       -4.86690        4.10163
C         -4.23495       -2.85591        5.00401
H         -5.00614       -2.88330        5.76345
N         -1.92092        0.76330        3.97824
C         -1.49209        2.06686        3.96096
C         -2.88835        0.69057        4.94419
C         -3.08333        1.98713        5.55258
H         -3.79284        2.19465        6.34357
C         -2.22146        2.84052        4.94017
H         -2.07155        3.89690        5.12388
C          1.21668       -1.06300        0.44944
C         -0.48051        2.57459        3.16088
C         -3.58929       -0.45461        5.29188
H          2.00258       -1.16614       -0.29248
H         -0.24080        3.62795        3.26932
H         -4.33300       -0.36855        6.07797
H         -2.38500       -5.05911        2.22606
C         -3.15750       -1.36529       -0.63874
C         -2.42418       -0.19309       -0.25713
C         -4.47555       -1.26718       -1.04462
C         -3.04123        1.08243       -0.48852
C         -5.08849       -0.00905       -1.16752
C         -4.35759        1.16198       -0.89734
H         -5.03707       -2.16510       -1.28900
H         -2.46796        1.98082       -0.28237
H         -6.12371        0.06081       -1.48970
H         -4.82954        2.13234       -1.02676
H         -2.67261       -2.33249       -0.55893
H         -1.34243       -0.24212       -0.27095
55
PB quartet perpendicular
Fe        -1.24849       -0.80968        2.83961
O         -2.42858       -0.24490        1.55847
S          0.18384       -1.63594        4.45412
C          1.65412       -0.55619        4.54524
H          2.21792       -0.56490        3.60919
H          1.37994        0.47171        4.79546
H          2.28701       -0.95415        5.34516
C          0.58900        1.99865        2.19076
N         -2.73929       -1.27842        4.11935
C         -3.21980       -0.49610        5.14225
C         -3.44725       -2.45282        4.16427
C         -4.26470       -1.19631        5.84568
H         -4.80929       -0.79764        6.69205
C         -4.41211       -2.40391        5.23446
H         -5.09891       -3.20424        5.47890
N         -1.12940        1.02927        3.65269
C         -1.84044        1.50234        4.72960
C         -0.32938        2.06322        3.23104
C         -0.54754        3.22161        4.06098
H         -0.04152        4.17068        3.93702
C         -1.47547        2.87076        4.99442
H         -1.89175        3.47397        5.79117
N          0.27821       -0.36819        1.61381
C          0.87475        0.85867        1.45357
C          0.86957       -1.20808        0.70444
C          1.87800        0.78591        0.42053
H          2.49240        1.61818        0.10124
C          1.88182       -0.49629       -0.03613
H          2.49727       -0.93503       -0.81119
N         -1.33990       -2.67255        2.06551
C         -2.25028       -3.64869        2.37567
C         -0.51931       -3.19966        1.10335
C         -0.92065       -4.55313        0.79978
H         -0.43221       -5.19013        0.07341
C         -1.99825       -4.82824        1.58157
H         -2.57886       -5.74031        1.63562
C         -2.79898        0.79217        5.43991
C         -3.24421       -3.55082        3.33820
C          0.52321       -2.53287        0.47835
H         -3.27820        1.29528        6.27371
H         -3.88648       -4.41322        3.48532
H          1.08529       -3.07490       -0.27542
H          1.15089        2.89851        1.96144
C         -3.40233        1.82954        0.88162
C         -3.61233        0.56001        1.66145
C         -4.17457        2.16751       -0.19444
C         -4.77623       -0.24743        1.15457
C         -5.24404        1.33969       -0.61939
C         -5.51688        0.13142        0.06988
H         -3.96936        3.08748       -0.73770
H         -4.97353       -1.18293        1.66985
H         -5.84371        1.62267       -1.47935
H         -6.33089       -0.50238       -0.27532
H         -2.57322        2.45664        1.19625
H         -3.77318        0.80580        2.72463
55
RB_quartet parallel
Fe        -1.32949       -0.70231        2.72174
O         -2.42015       -0.28681        1.58032
S          0.25881       -1.71480        4.55563
C         -0.12687       -0.95146        6.15724
H         -0.02093        0.13548        6.11801
H         -1.16394       -1.18811        6.42455
H          0.52939       -1.37119        6.92544
C         -3.61527       -0.44914        5.25883
N         -0.57215       -2.24488        1.65767
C         -1.05863       -3.52464        1.59963
C          0.44288       -2.18501        0.73480
C         -0.33188       -4.29350        0.61848
H         -0.52327       -5.33333        0.38626
C          0.60446       -3.46333        0.08583
H          1.34180       -3.67794       -0.67719
N         -2.54111       -2.00113        3.69105
C         -2.76365       -3.32325        3.36596
C         -3.44993       -1.69884        4.68053
C         -4.23533       -2.86308        5.00708
H         -5.01391       -2.88832        5.75885
C         -3.81343       -3.86599        4.19048
H         -4.17205       -4.88588        4.13551
N         -1.89057        0.75590        3.99949
C         -2.89666        0.69544        4.92690
C         -1.45914        2.06080        3.99545
C         -3.09981        1.98843        5.53358
H         -3.83512        2.20136        6.29906
C         -2.20690        2.83648        4.95439
H         -2.05537        3.89121        5.14557
N          0.11376        0.50292        1.99671
C          1.03521        0.19237        1.03255
C          0.28482        1.83497        2.26645
C          1.34694        2.37903        1.45569
H          1.67706        3.40967        1.48293
C          1.81608        1.35642        0.69067
H          2.61175        1.37085       -0.04316
C         -2.08782       -4.02920        2.38585
C          1.20132       -1.05937        0.45126
C         -0.44486        2.56599        3.19594
H         -2.37349       -5.06473        2.22946
H          1.97680       -1.15815       -0.30223
H         -0.20219        3.61875        3.30370
H         -4.38425       -0.35044        6.01908
C        -11.49630        2.15817       -5.82981
C        -11.13286        1.08970       -6.65206
C        -10.87613        3.39985       -5.98348
C        -10.14912        1.26281       -7.62784
C         -9.89237        3.57321       -6.95947
C         -9.52891        2.50453       -7.78163
H        -11.15846        4.23151       -5.34310
H         -9.86538        0.43081       -8.26705
H         -9.40919        4.53963       -7.07846
H         -8.76256        2.63916       -8.54058
H        -12.26136        2.02317       -5.06955
H        -11.61488        0.12293       -6.53172
55
TsB quartet parallel
Fe        -1.27869       -0.71191        2.76292
O         -2.39685       -0.22187        1.51148
S          0.21743       -1.53615        4.38879
C          0.60966       -0.22151        5.59580
H          0.96221        0.68585        5.10042
H         -0.25279        0.01600        6.22382
H          1.40761       -0.61151        6.23729
C         -0.44817        2.57355        3.19047
N         -2.62031       -1.98333        3.62816
C         -3.49054       -1.68801        4.64207
C         -2.79936       -3.31087        3.34059
C         -4.25100       -2.86215        5.00188
H         -5.00387       -2.89339        5.77946
C         -3.82339       -3.86881        4.19311
H         -4.14985       -4.90088        4.16815
N         -1.88627        0.75859        4.00089
C         -2.89223        0.68823        4.93241
C         -1.45847        2.06136        3.99513
C         -2.20307        2.83154        4.96046
H         -2.05354        3.88651        5.15279
C         -3.09019        1.97948        5.54365
H         -3.82131        2.18927        6.31407
N          0.10199        0.51121        1.98170
C          0.27843        1.84362        2.26063
C          1.03007        0.19294        1.02269
C          1.34728        2.38090        1.45252
H          1.68403        3.40946        1.48347
C          1.81463        1.35779        0.68804
H          2.61473        1.37072       -0.04124
N         -0.58413       -2.24204        1.64200
C         -1.06408       -3.52612        1.60111
C          0.43590       -2.18228        0.72922
C          0.60426       -3.46517        0.09019
H          1.34437       -3.68139       -0.66986
C         -0.32711       -4.29774        0.62918
H         -0.51003       -5.34126        0.40593
C         -3.62944       -0.44574        5.24644
C         -2.09251       -4.03052        2.38646
C          1.19656       -1.05630        0.44310
H         -4.37831       -0.35107        6.02675
H         -2.34838       -5.07810        2.25966
H          1.97698       -1.15895       -0.30450
H         -0.20475        3.62565        3.30210
C         -4.59204        0.99699        1.05700
C         -4.04194       -0.29136        0.72302
C         -5.65980        1.10504        1.92436
C         -4.74208       -1.45113        1.20283
C         -6.28012       -0.05004        2.43578
C         -5.81828       -1.32280        2.06004
H         -6.03995        2.08578        2.19792
H         -4.39424       -2.43170        0.89534
H         -7.12867        0.04189        3.10811
H         -6.31631       -2.21042        2.43941
H         -4.12104        1.88198        0.64134
H         -3.53551       -0.38249       -0.23300
55
PB quartet parallel
Fe        -1.26310       -0.73594        2.78604
O         -2.60948       -0.27430        1.62035
S          0.37429       -1.19255        4.37618
C          0.45358       -2.99543        4.64961
H         -0.49143       -3.38769        5.03272
H          0.72836       -3.52984        3.73678
H          1.23386       -3.15829        5.40085
C         -2.12844       -4.01636        2.34469
N          0.08054        0.51518        1.95591
C          1.04147        0.18735        1.03153
C          0.24110        1.85085        2.22464
C          1.82183        1.35248        0.70005
H          2.64211        1.36090       -0.00625
C          1.32136        2.38442        1.43275
H          1.64830        3.41626        1.45726
N         -0.58352       -2.23962        1.64135
C          0.46049       -2.18670        0.75051
C         -1.08442       -3.51727        1.57704
C         -0.33872       -4.28758        0.61446
H         -0.53399       -5.32520        0.37453
C          0.62338       -3.46612        0.10987
H          1.37847       -3.68825       -0.63337
N         -2.53658       -2.00881        3.69518
C         -2.79076       -3.30972        3.33880
C         -3.39089       -1.71505        4.72712
C         -3.83052       -3.85481        4.17648
H         -4.21513       -4.86399        4.10065
C         -4.19596       -2.86956        5.04182
H         -4.94678       -2.90020        5.82116
N         -1.87197        0.75436        4.01408
C         -1.46440        2.06217        3.98623
C         -2.81074        0.66158        5.00839
C         -2.99905        1.95089        5.62960
H         -3.68629        2.14589        6.44306
C         -2.17013        2.82016        4.99156
H         -2.02984        3.87800        5.17436
C          1.23101       -1.06700        0.47276
C         -0.49120        2.58555        3.14709
C         -3.50990       -0.48405        5.35721
H          2.02791       -1.17600       -0.25570
H         -0.25659        3.64053        3.24695
H         -4.23053       -0.40410        6.16481
H         -2.42439       -5.04743        2.17881
C         -2.63994       -1.27149       -0.62318
C         -2.80886       -0.04778        0.23473
C         -2.01409       -1.23142       -1.83832
C         -2.07789        1.14939       -0.30920
C         -1.43140       -0.03497       -2.32686
C         -1.46486        1.13790       -1.53172
H         -1.94922       -2.13599       -2.43922
H         -2.09892        2.04599        0.30279
H         -0.93907       -0.02365       -3.29461
H         -0.98032        2.04032       -1.89792
H         -3.08345       -2.18878       -0.24748
H         -3.89253        0.20889        0.19740
55
RB_doublet_perpendicular
Fe       1.202186030     -0.045791530     -0.040436543
O       -0.430528206     -0.084698852     -0.034166284
S        3.785255352      0.138546853      0.374328746
C        4.407929436      1.652253047     -0.411342510
H        4.189408586      1.664807102     -1.482090980
H        3.921220903      2.519963044      0.050455273
H        5.485610842      1.731941196     -0.241053784
C        1.246654669      3.379182758      0.052511485
N        1.394067516     -1.491228117      1.360445188
C        1.325153119     -1.337532259      2.720840057
C        1.470426944     -2.843886970      1.137114226
C        1.362785984     -2.624116134      3.372974052
H        1.326045669     -2.771637111      4.444724709
C        1.459316927     -3.559106210      2.389997607
H        1.515793167     -4.636008914      2.484688543
N        1.321392583      1.349899813      1.428456157
C        1.263431263      1.124673652      2.787715862
C        1.273560266      2.716478067      1.270932902
C        1.219214442      3.364416067      2.558425641
H        1.182795880      4.436216237      2.706502200
C        1.207983826      2.378801061      3.495886288
H        1.163703268      2.474025210      4.573308243
N        1.312585194      1.419537250     -1.422328645
C        1.250305863      2.770138994     -1.198961671
C        1.294820863      1.262125061     -2.787622644
C        1.203826608      3.484790550     -2.451080647
H        1.154907754      4.562289509     -2.543971503
C        1.231007702      2.547822576     -3.437788032
H        1.209427598      2.695285743     -4.510012192
N        1.422231615     -1.420727583     -1.490107302
C        1.504187835     -2.779033004     -1.330153569
C        1.405234003     -1.201085714     -2.842836020
C        1.480786794     -2.452897058     -3.555385139
H        1.485235455     -2.548835753     -4.633628424
C        1.545764668     -3.433933269     -2.614741995
H        1.613869016     -4.504706389     -2.758414616
C        1.252911395     -0.121641197      3.390496712
C        1.536622442     -3.445726011     -0.110664595
C        1.341216417      0.045845826     -3.452961159
H        1.198503245     -0.151755437      4.474279237
H        1.601469484     -4.529164510     -0.138354271
H        1.328607118      0.069825918     -4.538329894
H        1.195784566      4.463562678      0.077161528
C       -4.237448410      1.190797473     -1.156565779
C       -3.752388763     -0.114049227     -1.037426842
C       -5.612327448      1.430104743     -1.210533444
C       -4.651932066     -1.181358714     -0.981237644
C       -6.509032633      0.360488490     -1.151082993
C       -6.027904513     -0.945894862     -1.038375246
H       -5.985667926      2.447798351     -1.296855754
H       -4.279134587     -2.198347013     -0.886829346
H       -7.579744952      0.545689950     -1.192155930
H       -6.724613772     -1.779497324     -0.991034781
H       -3.537892799      2.022012622     -1.196175870
H       -2.681409161     -0.286725600     -0.972304776
55
TsB doublet perpendicular
Fe        -1.28979       -0.72048        2.74990
O         -2.60978       -0.25244        1.70656
S          0.14460       -1.29980        4.66193
C          1.47440       -0.06354        4.80211
H          2.07779       -0.01739        3.89193
H          1.04572        0.92700        4.98944
H          2.10592       -0.33084        5.65490
C         -0.46491        2.56205        3.17694
N         -2.56934       -1.99133        3.68128
C         -3.47177       -1.69044        4.66637
C         -2.77575       -3.30745        3.36393
C         -4.26443       -2.85483        4.98990
H         -5.04485       -2.87980        5.73981
C         -3.83181       -3.85935        4.18228
H         -4.18277       -4.88221        4.12940
N         -1.88728        0.75372        4.01804
C         -2.88723        0.68894        4.95774
C         -1.45963        2.05651        4.00482
C         -2.19459        2.83243        4.97844
H         -2.04255        3.88761        5.16818
C         -3.07872        1.98421        5.56816
H         -3.80351        2.19794        6.34350
N          0.09105        0.50263        1.95343
C          0.25820        1.83652        2.23340
C          1.04238        0.19264        1.00669
C          1.33243        2.38193        1.43972
H          1.66193        3.41280        1.47417
C          1.82249        1.36112        0.68321
H          2.63382        1.38212       -0.03340
N         -0.59514       -2.22120        1.60733
C         -1.06073       -3.51136        1.59039
C          0.43927       -2.18077        0.70631
C          0.61661       -3.47221        0.08763
H          1.36531       -3.70096       -0.66027
C         -0.31716       -4.29798        0.63456
H         -0.49251       -5.34669        0.43012
C         -3.62255       -0.44565        5.26663
C         -2.07538       -4.01676        2.39686
C          1.21351       -1.05928        0.42959
H         -4.38649       -0.35157        6.03245
H         -2.33629       -5.06256        2.26363
H          2.00540       -1.16685       -0.30562
H         -0.22149        3.61547        3.28087
C         -3.10265        1.31320       -0.23611
C         -4.40483        1.40300       -0.68836
C         -2.45990        0.03673       -0.10577
C         -5.08799        0.24768       -1.10812
C         -3.14083       -1.10525       -0.64213
C         -4.44530       -1.00061       -1.09087
H         -1.37723        0.02100       -0.08994
H         -6.11194        0.32457       -1.46412
H         -2.63288       -2.06437       -0.63485
H         -4.97184       -1.88238       -1.44657
H         -2.56488        2.19930        0.08721
H         -4.90130        2.36879       -0.73463
55
PB doublet perpendicular
Fe        -1.26786       -0.73253        2.78342
O         -2.64485       -0.27403        1.62509
S          0.16820       -1.32584        4.61075
C          1.57338       -0.16756        4.67155
H          2.15167       -0.19035        3.74388
H          1.21186        0.85435        4.83035
H          2.21379       -0.44448        5.51417
C         -0.46426        2.55812        3.17721
N         -2.57638       -1.98744        3.68251
C         -3.48121       -1.68948        4.66525
C         -2.77897       -3.30277        3.36385
C         -4.27564       -2.85463        4.98461
H         -5.05940       -2.88121        5.73102
C         -3.83892       -3.85737        4.17728
H         -4.18987       -4.88007        4.12068
N         -1.89118        0.74824        4.01866
C         -2.88857        0.68693        4.95961
C         -1.45537        2.04946        4.00830
C         -2.18606        2.82694        4.98373
H         -2.02899        3.88095        5.17576
C         -3.07370        1.98161        5.57285
H         -3.79735        2.19719        6.34879
N          0.08636        0.50659        1.94317
C          0.25499        1.83770        2.22466
C          1.03976        0.19628        0.99683
C          1.32597        2.38685        1.42750
H          1.65387        3.41830        1.46146
C          1.81641        1.36700        0.67023
H          2.62565        1.38979       -0.04878
N         -0.58460       -2.22251        1.61334
C         -1.05496       -3.51066        1.59544
C          0.44799       -2.18229        0.71152
C          0.62313       -3.47363        0.09317
H          1.37018       -3.70368       -0.65600
C         -0.31322       -4.29799        0.63925
H         -0.49170       -5.34570        0.43210
C         -3.63005       -0.44525        5.26694
C         -2.07389       -4.01311        2.39951
C          1.21972       -1.05849        0.43011
H         -4.39295       -0.34929        6.03357
H         -2.33608       -5.05856        2.26557
H          2.01263       -1.16717       -0.30387
H         -0.21974        3.61079        3.28719
C         -2.96994        1.46979        0.03054
C         -3.95508        1.76957       -0.86955
C         -2.47586        0.07225        0.25507
C         -4.55431        0.74639       -1.64497
C         -3.17362       -0.93956       -0.60182
C         -4.15985       -0.60315       -1.49054
H         -1.39865        0.05225       -0.00100
H         -5.34503        0.99829       -2.34642
H         -2.87848       -1.97410       -0.45296
H         -4.65837       -1.37278       -2.07471
H         -2.52104        2.23896        0.65238
H         -4.30243        2.79350       -0.98420
55
RB_doublet parallel
Fe       1.104703090     -0.040939106     -0.044005449
O       -0.526897145     -0.085732140     -0.031207517
S        3.696535619      0.132337279      0.357906544
C        4.317235176      1.640011032     -0.441094660
H        4.091016718      1.646560469     -1.510313206
H        3.836204476      2.511823520      0.018926898
H        5.396416260      1.718831576     -0.279669180
C        1.156317501      3.383906129      0.046607830
N        1.301000694     -1.486352338      1.356876809
C        1.239918559     -1.332306766      2.717543619
C        1.374377297     -2.838733515      1.133093656
C        1.279465299     -2.618965185      3.369726598
H        1.248528461     -2.766664162      4.441670517
C        1.369111358     -3.554078159      2.386211943
H        1.424453236     -4.631072661      2.480787733
N        1.232795681      1.354982659      1.423015911
C        1.183334719      1.130351994      2.782410776
C        1.188763282      2.721434373      1.265221046
C        1.145554919      3.370264743      2.552738629
H        1.114611665      4.442300209      2.700516129
C        1.137059876      2.384940515      3.490651379
H        1.100816556      2.480765730      4.568354524
N        1.208272079      1.423594807     -1.427384632
C        1.150694405      2.774336812     -1.204463298
C        1.181911686      1.265104098     -2.792229077
C        1.098874068      3.488456847     -2.456913316
H        1.051453513      4.566003650     -2.550193702
C        1.117843886      2.550804776     -3.442988529
H        1.090508352      2.697659595     -4.515212081
N        1.313864766     -1.417067858     -1.494917976
C        1.394499008     -2.775190104     -1.334594220
C        1.288316111     -1.198269245     -2.847394877
C        1.357931014     -2.450750967     -3.559850962
H        1.355592463     -2.547399040     -4.638083341
C        1.427348783     -3.431240032     -2.619079385
H        1.492749442     -4.502253275     -2.762384641
C        1.173973440     -0.115681674      3.386455328
C        1.432960917     -3.441131619     -0.114960243
C        1.222230110      0.048598758     -3.457516834
H        1.126189781     -0.144501576      4.470619245
H        1.495706055     -4.524720366     -0.142331491
H        1.203818722      0.072454562     -4.542848380
H        1.108706058      4.468440996      0.071146656
C      -13.027778544      0.949863289      0.783126519
C      -13.061876165     -0.004817288      1.801848546
C      -13.027914779      0.545360058     -0.553534459
C      -13.096092818     -1.364358586      1.483909066
C      -13.062018317     -0.814192621     -0.871472651
C      -13.096075371     -1.769021522      0.147224273
H      -13.001044256      1.288325524     -1.346516068
H      -13.122338346     -2.107511012      2.276749374
H      -13.061790563     -1.129205183     -1.911839819
H      -13.122137869     -2.827133990     -0.100343498
H      -13.000688118      2.007924417      1.030819133
H      -13.061162420      0.310257765      2.842193232
55
TsB doublet parallel
Fe        -1.28597       -0.72233        2.75275
O         -2.62760       -0.36486        1.70198
S          0.37798       -1.20159        4.41513
C          0.27091       -2.96214        4.89168
H         -0.63039       -3.17464        5.47247
H          0.30670       -3.61969        4.01940
H          1.14758       -3.16893        5.51578
C         -2.12984       -4.01049        2.34100
N          0.07611        0.51157        1.95694
C          1.05565        0.17946        1.05452
C          0.23955        1.84922        2.22685
C          1.85032        1.33973        0.73878
H          2.68928        1.34183        0.05432
C          1.33903        2.37605        1.45798
H          1.67365        3.40528        1.49119
N         -0.58336       -2.23774        1.63302
C          0.46943       -2.19311        0.75482
C         -1.08861       -3.51280        1.56712
C         -0.34006       -4.28946        0.60896
H         -0.53725       -5.32724        0.37119
C          0.63204       -3.47443        0.11373
H          1.39614       -3.70333       -0.61850
N         -2.53468       -2.00845        3.69680
C         -2.78998       -3.30772        3.33930
C         -3.39112       -1.71380        4.72465
C         -3.82845       -3.85517        4.17872
H         -4.21141       -4.86518        4.10426
C         -4.19515       -2.86986        5.04292
H         -4.94528       -2.90068        5.82298
N         -1.88895        0.76558        3.99529
C         -1.48340        2.07163        3.97058
C         -2.82695        0.67144        4.99035
C         -3.01950        1.96188        5.61192
H         -3.70569        2.15491        6.42680
C         -2.19177        2.83184        4.97512
H         -2.05030        3.88922        5.15993
C          1.24922       -1.07518        0.49429
C         -0.50079        2.58922        3.13804
C         -3.51570       -0.47776        5.34658
H          2.06329       -1.18580       -0.21525
H         -0.26106        3.64322        3.23848
H         -4.23599       -0.39763        6.15487
H         -2.42700       -5.04140        2.17447
C         -2.54564       -0.84577       -0.91609
C         -1.49347       -0.52843       -1.75357
C         -3.10188        0.13995       -0.03715
C         -0.99039        0.78403       -1.79406
C         -2.61417        1.48391       -0.14759
C         -1.55926        1.78495       -0.98902
H         -4.12654        0.00122        0.28829
H         -0.16709        1.02821       -2.45960
H         -3.07051        2.25308        0.46748
H         -1.17404        2.79955       -1.03754
H         -2.95144       -1.85230       -0.89390
H         -1.06003       -1.29140       -2.39429
55
PB doublet parallel
Fe        -1.26023       -0.73498        2.78058
O         -2.62949       -0.31451        1.63923
S          0.31986       -1.17951        4.43527
C          0.65251       -2.97540        4.46568
H         -0.25950       -3.54978        4.64493
H          1.12385       -3.31476        3.54021
H          1.34411       -3.14520        5.29794
C         -2.12684       -4.01482        2.34747
N          0.06596        0.51687        1.93762
C          1.03619        0.18971        1.02260
C          0.23087        1.85269        2.21240
C          1.81962        1.35490        0.69669
H          2.64539        1.36243       -0.00319
C          1.31573        2.38615        1.42670
H          1.64449        3.41725        1.45615
N         -0.57479       -2.23654        1.65034
C          0.46798       -2.18679        0.75665
C         -1.08596       -3.51255        1.57901
C         -0.34566       -4.28134        0.61227
H         -0.54811       -5.31604        0.36599
C          0.62355       -3.46446        0.11234
H          1.37536       -3.68763       -0.63409
N         -2.53618       -2.01327        3.69977
C         -2.78680       -3.31353        3.34840
C         -3.38324       -1.72078        4.73663
C         -3.81985       -3.86289        4.19312
H         -4.20033       -4.87396        4.12147
C         -4.18321       -2.87778        5.05906
H         -4.92800       -2.90963        5.84421
N         -1.85910        0.75093        4.02118
C         -1.45696        2.05963        3.99087
C         -2.79667        0.65536        5.01825
C         -2.98483        1.94400        5.63990
H         -3.66961        2.13794        6.45564
C         -2.16016        2.81575        4.99892
H         -2.02242        3.87395        5.18112
C          1.23803       -1.06696        0.47535
C         -0.49165        2.58525        3.14236
C         -3.49722       -0.48956        5.36719
H          2.03825       -1.17747       -0.24920
H         -0.25463        3.63964        3.24322
H         -4.21353       -0.40871        6.17874
H         -2.42188       -5.04541        2.17727
C         -2.43418       -1.00778       -0.70910
C         -1.71365       -0.72463       -1.83668
C         -2.84197        0.05398        0.27372
C         -1.28058        0.59493       -2.12239
C         -2.28443        1.40817       -0.06847
C         -1.57037        1.64170       -1.21108
H         -3.94924        0.13438        0.22553
H         -0.70989        0.79797       -3.02369
H         -2.49959        2.20748        0.63477
H         -1.20640        2.64464       -1.42324
H         -2.76617       -2.01943       -0.49482
H         -1.46276       -1.52649       -2.52793
55
RA doublet parallel
Fe        -1.32674       -0.70077        2.72284
O         -2.43684       -0.30576        1.59338
S          0.25760       -1.71059        4.55456
C         -0.11666       -0.94228        6.15726
H         -0.02287        0.14548        6.11008
H         -1.14730       -1.18910        6.44012
H          0.55657       -1.35092        6.91659
C         -3.60893       -0.45323        5.26547
N         -0.57062       -2.24596        1.65843
C         -1.06233       -3.52374        1.59585
C          0.44665       -2.18717        0.73851
C         -0.33516       -4.29278        0.61489
H         -0.52940       -5.33153        0.38002
C          0.60617       -3.46484        0.08731
H          1.34517       -3.68000       -0.67393
N         -2.54364       -2.00328        3.69122
C         -2.77138       -3.32223        3.35973
C         -3.44986       -1.70182        4.68222
C         -4.24001       -2.86472        5.00456
H         -5.01713       -2.89058        5.75788
C         -3.82347       -3.86506        4.18212
H         -4.18552       -4.88355        4.12304
N         -1.88907        0.75571        4.00052
C         -2.89184        0.69198        4.93179
C         -1.46451        2.06259        3.99123
C         -3.09729        1.98528        5.53741
H         -3.82923        2.19602        6.30674
C         -2.21182        2.83679        4.95188
H         -2.06438        3.89256        5.14064
N          0.11042        0.50394        1.99309
C          1.03957        0.19077        1.03680
C          0.27963        1.83679        2.26134
C          1.34728        2.37893        1.45653
H          1.67838        3.40923        1.48469
C          1.82268        1.35427        0.69799
H          2.62477        1.36682       -0.02891
C         -2.09486       -4.02718        2.37862
C          1.20800       -1.06206        0.45834
C         -0.45412        2.56914        3.18711
H         -2.38318       -5.06151        2.21855
H          1.98743       -1.16257       -0.29090
H         -0.21441        3.62295        3.29156
H         -4.37487       -0.35477        6.02890
B        -12.17651        3.30526       -6.76781
N        -11.31882        2.66851       -7.73162
C        -11.91597        4.78337       -6.56920
C        -10.33929        3.32458       -8.42514
C        -10.91514        5.38776       -7.29727
C        -10.12068        4.66135       -8.23023
H        -12.48340        5.39913       -5.87353
H         -9.75368        2.73819       -9.12724
H        -10.70123        6.45020       -7.17755
H         -9.33699        5.15761       -8.79309
H        -12.99931        2.63140       -6.22161
H        -11.41455        1.68057       -7.93393
55
RA doublet perpendicular
Fe        -1.32686       -0.69983        2.72380
O         -2.44251       -0.29775        1.59259
S          0.24839       -1.70488        4.53742
C         -0.12273       -0.93853        6.14137
H         -0.02744        0.14916        6.09550
H         -1.15258       -1.18414        6.42785
H          0.55176       -1.34876        6.89862
C         -3.60689       -0.45449        5.26893
N         -0.57144       -2.24461        1.65917
C         -1.06554       -3.52209        1.59430
C          0.44742       -2.18706        0.74008
C         -0.33900       -4.29056        0.61353
H         -0.53509       -5.32862        0.37735
C          0.60491       -3.46370        0.08828
H          1.34464       -3.67958       -0.67189
N         -2.54152       -2.00335        3.69382
C         -2.77045       -3.32273        3.36106
C         -3.44645       -1.70332        4.68720
C         -4.23338       -2.86711        5.01139
H         -5.00825       -2.89425        5.76688
C         -3.81857       -3.86656        4.18673
H         -4.17967       -4.88536        4.12816
N         -1.88647        0.75328        4.00278
C         -2.89119        0.69048        4.93338
C         -1.46214        2.06114        3.99359
C         -3.09798        1.98411        5.53613
H         -3.83327        2.19592        6.30183
C         -2.21227        2.83535        4.95074
H         -2.06902        3.89233        5.13385
N          0.11171        0.50162        1.99800
C          1.04256        0.18839        1.04180
C          0.28254        1.83498        2.26653
C          1.35029        2.37596        1.46286
H          1.67830        3.40695        1.48866
C          1.82625        1.35101        0.70516
H          2.62764        1.36374       -0.02222
C         -2.09758       -4.02592        2.37689
C          1.21148       -1.06342        0.46237
C         -0.45144        2.56841        3.19099
H         -2.38688       -5.05948        2.21503
H          1.99230       -1.16381       -0.28522
H         -0.21749        3.62358        3.28925
H         -4.37319       -0.35527        6.03153
B         -3.10065        3.49498        0.12399
N         -3.22219        2.06879       -0.00249
C         -3.65729        4.29243       -1.03602
C         -3.79575        1.46201       -1.07902
C         -4.22456        3.61549       -2.09550
C         -4.29839        2.19576       -2.12354
H         -3.63585        5.38068       -1.08092
H         -3.83002        0.37654       -1.05883
H         -4.63638        4.15758       -2.94831
H         -4.75080        1.68131       -2.96547
H         -2.58307        3.93241        1.11212
H         -2.88079        1.42156        0.71025
55
RA quartet perpendicular
Fe        -1.33011       -0.70330        2.72497
O         -2.42501       -0.28374        1.57954
S          0.25028       -1.70004        4.53467
C         -0.12237       -0.93704        6.13988
H         -0.02592        0.15066        6.09735
H         -1.15222       -1.18347        6.42571
H          0.55157       -1.34960        6.89647
C         -3.60915       -0.45457        5.26951
N         -0.57281       -2.24639        1.66012
C         -1.06625       -3.52368        1.59411
C          0.44683       -2.18779        0.74132
C         -0.33971       -4.29131        0.61290
H         -0.53497       -5.32929        0.37587
C          0.60426       -3.46392        0.08846
H          1.34449       -3.67932       -0.67140
N         -2.54193       -2.00211        3.69215
C         -2.77003       -3.32275        3.36081
C         -3.44542       -1.70286        4.68830
C         -4.23086       -2.86698        5.01294
H         -5.00429       -2.89433        5.76991
C         -3.81673       -3.86625        4.18778
H         -4.17865       -4.88471        4.12852
N         -1.89113        0.75228        4.00188
C         -2.89446        0.69104        4.93345
C         -1.46446        2.05974        3.99287
C         -3.09992        1.98489        5.53599
H         -3.83417        2.19752        6.30243
C         -2.21360        2.83508        4.95002
H         -2.06820        3.89178        5.13337
N          0.11412        0.50007        2.00089
C          1.04318        0.18744        1.04368
C          0.28397        1.83319        2.26930
C          1.35038        2.37524        1.46414
H          1.67661        3.40688        1.48870
C          1.82567        1.35078        0.70543
H          2.62580        1.36397       -0.02341
C         -2.09944       -4.02670        2.37598
C          1.21066       -1.06431        0.46336
C         -0.45170        2.56631        3.19266
H         -2.38899       -5.06052        2.21573
H          1.99009       -1.16463       -0.28562
H         -0.21820        3.62145        3.29171
H         -4.37434       -0.35750        6.03361
B         -3.09869        3.50095        0.12198
N         -3.22279        2.07503       -0.00199
C         -3.65737        4.29703       -1.03783
C         -3.79738        1.46718       -1.07702
C         -4.22347        3.61878       -2.09725
C         -4.29453        2.19885       -2.12551
H         -3.63954        5.38534       -1.08261
H         -3.83531        0.38187       -1.05351
H         -4.63843        4.16053       -2.94870
H         -4.74569        1.68377       -2.96772
H         -2.58034        3.93876        1.10962
H         -2.88717        1.42861        0.71414
55
RA quartet parallel
Fe        -1.32949       -0.70349        2.72157
O         -2.41879       -0.29249        1.57687
S          0.25783       -1.70820        4.55771
C         -0.13105       -0.94325        6.15831
H         -0.05018        0.14546        6.11204
H         -1.15984       -1.20262        6.43648
H          0.54151       -1.34466        6.92219
C         -0.44276        2.56516        3.19764
N         -2.54155       -2.00196        3.69078
C         -3.45203       -1.69907        4.67848
C         -2.76302       -3.32449        3.36649
C         -4.23790       -2.86340        5.00450
H         -5.01693       -2.88845        5.75587
C         -3.81459       -3.86673        4.18916
H         -4.17165       -4.88722        4.13517
N         -1.89315        0.75634        3.99640
C         -2.89843        0.69531        4.92507
C         -1.45803        2.05999        3.99639
C         -2.20234        2.83442        4.95913
H         -2.04739        3.88794        5.15433
C         -3.09704        1.98678        5.53635
H         -3.82939        2.19862        6.30501
N          0.11285        0.50298        1.99473
C          0.28621        1.83475        2.26693
C          1.03348        0.19263        1.02988
C          1.34925        2.37788        1.45645
H          1.68311        3.40723        1.48743
C          1.81609        1.35590        0.68922
H          2.61211        1.36992       -0.04428
N         -0.56956       -2.24655        1.65974
C         -1.05621       -3.52637        1.60149
C          0.44254       -2.18546        0.73362
C          0.60300       -3.46352        0.08335
H          1.33838       -3.67682       -0.68188
C         -0.33143       -4.29445        0.61804
H         -0.52325       -5.33423        0.38592
C         -3.61837       -0.44894        5.25576
C         -2.08508       -4.03126        2.38806
C          1.19979       -1.05933        0.44835
H         -4.38786       -0.35008        6.01547
H         -2.37103       -5.06667        2.23129
H          1.97379       -1.15786       -0.30665
H         -0.19873        3.61749        3.30719
B         -7.80836        0.97559       -5.80805
N         -7.24544        2.03998       -5.02074
C         -9.05582        0.34745       -5.22379
C         -7.77493        2.46685       -3.83440
C         -9.54236        0.82318       -4.02588
C         -8.90479        1.88655       -3.32510
H         -9.59135       -0.47030       -5.70305
H         -7.25979        3.27627       -3.32543
H        -10.43691        0.39126       -3.57617
H         -9.30299        2.24321       -2.38092
H         -7.25654        0.68554       -6.82848
H         -6.40526        2.51790       -5.32344
55
TsA N1 doublet perpendicular
Fe        -1.16738       -0.76773        2.89351
O         -2.49829       -0.26313        1.50460
S          0.17244       -1.65965        4.45408
C          1.69168       -0.64652        4.57750
H          2.23816       -0.62320        3.63074
H          1.46922        0.37761        4.88925
H          2.32641       -1.11466        5.33702
C         -2.56247        1.22825        5.27126
N         -1.54290       -2.64007        2.21995
C         -2.51727       -3.50512        2.64081
C         -0.82776       -3.30637        1.26067
C         -2.41521       -4.75826        1.92693
H         -3.07018       -5.60745        2.07582
C         -1.36552       -4.63606        1.07213
H         -0.97761       -5.36392        0.37062
N         -2.73547       -0.95050        4.15743
C         -3.55471       -2.03775        4.32797
C         -3.13172       -0.02512        5.08753
C         -4.24343       -0.53638        5.85740
H         -4.74208        0.00394        6.65218
C         -4.50842       -1.78261        5.38326
H         -5.26870       -2.48149        5.70854
N         -0.86533        1.12959        3.49452
C         -1.51830        1.76200        4.52681
C          0.06951        2.02871        3.03017
C         -0.98289        3.08830        4.71356
H         -1.32659        3.79024        5.46290
C         -0.00551        3.25816        3.78092
H          0.62052        4.12490        3.60966
N          0.31299       -0.53980        1.54371
C          0.76256       -1.50261        0.67397
C          1.08360        0.57439        1.31105
C          2.04057        0.30915        0.26357
H          2.76710        1.02268       -0.10486
C          1.84529       -0.98153       -0.12584
H          2.37611       -1.54329       -0.88431
C         -3.46249       -3.22922        3.62089
C          0.24401       -2.78643        0.54684
C          0.96319        1.78369        1.99102
H         -4.17494       -4.01174        3.86393
H          0.71100       -3.43606       -0.18760
H          1.64049        2.58569        1.71301
H         -2.98066        1.85297        6.05482
B         -3.51337        0.81970        1.38473
N         -2.25409        1.28927        0.56846
C         -4.70367        0.55275        0.35740
C         -2.11371        1.15188       -0.77582
C         -4.50098        0.55573       -0.98901
C         -3.20127        0.81443       -1.54456
H         -5.72510        0.40672        0.70980
H         -1.11999        1.28326       -1.19142
H         -5.31214        0.37320       -1.69223
H         -3.05818        0.74010       -2.61908
H         -3.76326        1.46685        2.36438
H         -1.43206        1.58657        1.08943
55
ProdA N1 doublet perpendicular
Fe        -1.13839       -0.85405        2.95563
O         -2.58006       -0.17941        1.39697
S          0.22521       -1.65707        4.49960
C          1.92335       -1.71490        3.82092
H          1.98875       -2.38802        2.96228
H          2.27472       -0.72223        3.52812
H          2.57026       -2.09647        4.61766
C         -0.67871        2.30649        4.15261
N         -2.48614       -2.31336        3.34038
C         -3.45991       -2.33827        4.30923
C         -2.51730       -3.54911        2.74301
C         -4.13370       -3.61572        4.31005
H         -4.94131       -3.88664        4.97858
C         -3.54701       -4.36725        3.33978
H         -3.77485       -5.38352        3.04370
N         -2.08824        0.30177        4.33685
C         -3.08994       -0.07314        5.21123
C         -1.68824        1.55752        4.74179
C         -2.47504        1.99046        5.86838
H         -2.36219        2.94478        6.36731
C         -3.34514        0.98255        6.15751
H         -4.09039        0.94047        6.94189
N          0.03692        0.69050        2.44331
C          0.10737        1.90551        3.07959
C          0.97020        0.73809        1.43527
C          1.11099        2.73733        2.45783
H          1.35689        3.74379        2.77228
C          1.64279        2.01522        1.43516
H          2.41763        2.30376        0.73615
N         -0.36625       -1.91506        1.44088
C         -0.70009       -3.20289        1.10368
C          0.62107       -1.53774        0.56391
C          0.92273       -2.61798       -0.34500
H          1.66294       -2.57150       -1.13378
C          0.10570       -3.65202       -0.00781
H          0.03468       -4.63185       -0.46307
C         -3.75133       -1.29562        5.18175
C         -1.68976       -3.96673        1.70920
C          1.24478       -0.29714        0.55136
H         -4.53304       -1.46023        5.91722
H         -1.83681       -4.97478        1.33312
H          2.01100       -0.12706       -0.19885
H         -0.48994        3.29373        4.56355
B         -2.98589        1.14426        0.81078
N         -3.86216        0.34788        1.89382
C         -3.68337        1.08889       -0.59829
C         -5.00700       -0.41187        1.53601
C         -4.76675        0.30822       -0.81699
C         -5.40001       -0.45662        0.24868
H         -3.33767        1.71695       -1.41911
H         -5.49834       -0.93232        2.34945
H         -5.25261        0.26849       -1.79097
H         -6.26845       -1.06378        0.00768
H         -2.40241        2.10959        1.20362
H         -3.71641        0.51847        2.89070
55
TsA N1 doublet parallel
Fe        -1.25899       -0.72302        2.78520
O         -2.76242       -0.57096        1.71363
S          0.14079       -1.38932        4.46208
C          1.63558       -0.32791        4.47810
H          2.17706       -0.36403        3.52950
H          1.38596        0.71041        4.71461
H          2.28944       -0.71451        5.26727
C         -3.64032       -0.43513        5.22841
N         -0.59966       -2.23025        1.60406
C         -1.05087       -3.52551        1.60240
C          0.40934       -2.17500        0.68402
C         -0.30919       -4.30669        0.63900
H         -0.47006       -5.35989        0.44516
C          0.60024       -3.46916        0.07077
H          1.34075       -3.69041       -0.68778
N         -2.57866       -1.99581        3.66853
C         -2.76427       -3.31965        3.37329
C         -3.48081       -1.68861        4.65167
C         -4.25777       -2.85872        4.99520
H         -5.03578       -2.88291        5.74788
C         -3.81372       -3.87022        4.20210
H         -4.15045       -4.89880        4.16806
N         -1.93637        0.78595        3.94647
C         -2.92143        0.70620        4.89860
C         -1.47427        2.07414        3.98271
C         -3.09473        1.98839        5.54127
H         -3.81233        2.19126        6.32640
C         -2.19448        2.83704        4.97578
H         -2.01886        3.88213        5.19796
N          0.01325        0.53455        1.89501
C          0.98375        0.20919        0.96888
C          0.24798        1.85746        2.23042
C          1.35525        2.37422        1.46913
H          1.73210        3.38677        1.54249
C          1.81154        1.35415        0.69020
H          2.63885        1.35913       -0.00861
C         -2.05422       -4.03494        2.41660
C          1.15555       -1.03914        0.38732
C         -0.44816        2.57717        3.19005
H         -2.30086       -5.08620        2.29949
H          1.95571       -1.14273       -0.33966
H         -0.16212        3.61394        3.34029
H         -4.39122       -0.33909        6.00716
B         -2.19445        1.49538        0.14483
N         -2.99507        0.22855        0.22866
C         -1.23639        1.59244       -1.02593
C         -2.86330       -0.77367       -0.75858
C         -1.14555        0.54369       -1.89669
C         -1.95906       -0.64285       -1.75290
H         -0.60568        2.46176       -1.19054
H         -3.49429       -1.64210       -0.61689
H         -0.45989        0.57118       -2.74255
H         -1.85468       -1.45255       -2.46805
H         -2.49057        2.33940        0.92355
H         -3.95991        0.38175        0.50983
55
ProdA N1 doublet parallel
Fe        -1.19195       -0.76973        2.87266
O         -2.47843       -0.26328        1.52220
S          0.17715       -1.65750        4.45733
C          1.80331       -0.81446        4.51479
H          2.29773       -0.82831        3.53927
H          1.72451        0.22066        4.85890
H          2.42674       -1.36627        5.22571
C         -3.59042       -3.06817        3.66730
N          0.29032       -0.60492        1.52130
C          0.65909       -1.58485        0.63068
C          1.13766        0.44346        1.30769
C          1.76694       -1.12762       -0.17751
H          2.24537       -1.71006       -0.95485
C          2.06780        0.12982        0.24582
H          2.84213        0.79599       -0.11332
N         -1.64387       -2.61694        2.25464
C         -0.99300       -3.31592        1.27870
C         -2.66592       -3.41316        2.68349
C         -2.65312       -4.67042        1.96931
H         -3.35718       -5.47763        2.12675
C         -1.61011       -4.61173        1.09816
H         -1.27863       -5.36068        0.39013
N         -2.69818       -0.85837        4.22507
C         -3.59524       -1.88276        4.38657
C         -2.98033        0.05216        5.20178
C         -4.49643       -1.59094        5.48067
H         -5.30106       -2.23742        5.80757
C         -4.10465       -0.39722        5.99743
H         -4.52507        0.14791        6.83302
N         -0.93027        1.32928        3.36160
C          0.33890        1.95014        3.10171
C         -1.23789        1.74135        4.70744
C         -0.32241        2.74537        5.11304
H         -0.35122        3.24299        6.07448
C          0.63158        2.88037        4.13191
H          1.51184        3.51094        4.15263
C          0.07721       -2.83988        0.52449
C          1.18210        1.62087        2.06261
C         -2.25907        1.22005        5.47195
H          0.48736       -3.51047       -0.22517
H          2.03011        2.27842        1.89248
H         -2.48805        1.73219        6.40225
H         -4.35376       -3.80146        3.91022
B         -2.13379        2.05500        2.41651
N         -2.45591        1.10267        1.16967
C         -1.75640        3.49755        1.85309
C         -1.74991        1.34435       -0.09183
C         -1.43923        3.69939        0.55756
C         -1.33525        2.58168       -0.38581
H         -1.75960        4.36415        2.51436
H         -1.66708        0.46499       -0.71749
H         -1.20296        4.69000        0.17053
H         -0.87466        2.75259       -1.35569
H         -3.13296        2.02805        3.07563
H         -3.44031        1.32570        0.98151
55
TsA N1 quartet perpendicular
Fe        -1.16857       -0.79179        2.92549
O         -2.65704       -0.19985        1.35253
S          0.49657       -1.51783        4.50227
C          0.02697       -0.87050        6.15235
H          0.11384        0.21907        6.19323
H         -0.99480       -1.15828        6.41577
H          0.70769       -1.30410        6.89210
C         -3.67705       -0.45612        5.24093
N         -0.56792       -2.25909        1.67564
C         -1.04464       -3.54625        1.63502
C          0.44461       -2.19768        0.75010
C         -0.31118       -4.31651        0.66341
H         -0.49237       -5.36050        0.44099
C          0.61388       -3.47995        0.11516
H          1.34850       -3.69573       -0.65044
N         -2.61545       -1.99162        3.64860
C         -2.81744       -3.31428        3.33120
C         -3.53349       -1.69244        4.62611
C         -4.33611       -2.85196        4.92742
H         -5.13160       -2.87545        5.66146
C         -3.89337       -3.85614        4.12349
H         -4.24909       -4.87672        4.06061
N         -1.90643        0.72712        4.01653
C         -2.92336        0.67110        4.94236
C         -1.45746        2.02831        4.02461
C         -3.10839        1.96056        5.55406
H         -3.84508        2.17969        6.31673
C         -2.20122        2.80238        4.98350
H         -2.03979        3.85435        5.18250
N          0.09799        0.48725        1.99872
C          1.01679        0.18247        1.02629
C          0.27537        1.81668        2.28496
C          1.33025        2.36734        1.46804
H          1.66348        3.39689        1.50424
C          1.79100        1.35284        0.68771
H          2.58189        1.37481       -0.05147
C         -2.09197       -4.04192        2.40060
C          1.18924       -1.06541        0.44475
C         -0.44274        2.53919        3.22691
H         -2.36296       -5.08380        2.26074
H          1.96336       -1.16431       -0.31001
H         -0.19300        3.58860        3.34977
H         -4.44607       -0.35918        6.00105
B         -4.12673       -0.09546        1.36066
N         -3.59678        0.18994       -0.10462
C         -4.77004        1.25057        1.92508
C         -3.42539        1.44026       -0.62866
C         -4.63127        2.44042        1.27957
C         -3.92919        2.53199        0.02705
H         -5.36983        1.24402        2.83532
H         -2.85694        1.52417       -1.54952
H         -5.06021        3.36105        1.67322
H         -3.78701        3.50641       -0.43259
H         -4.76449       -1.11262        1.48299
H         -3.25996       -0.59069       -0.65581
55
ProdA N1 quartet perpendicular
Fe        -1.03247       -0.81008        3.03422
O         -3.18904       -0.10894        0.95637
S          0.51923       -1.51879        4.67509
C          1.31849       -0.00295        5.33009
H          1.88319        0.51435        4.54905
H          0.57887        0.68701        5.74651
H          2.01029       -0.29629        6.12544
C         -0.42194        2.56352        3.21631
N         -2.55495       -1.99161        3.66996
C         -3.46828       -1.68634        4.65399
C         -2.76608       -3.31883        3.36667
C         -4.27078       -2.83995        4.96856
H         -5.06231       -2.85530        5.70677
C         -3.83791       -3.85212        4.16819
H         -4.19846       -4.87151        4.11393
N         -1.85325        0.74095        4.02365
C         -2.87112        0.68110        4.94792
C         -1.42914        2.04947        4.01950
C         -2.18985        2.82530        4.96588
H         -2.05045        3.88357        5.14647
C         -3.08291        1.97581        5.54314
H         -3.83074        2.19174        6.29548
N          0.13287        0.48953        2.02524
C          0.29734        1.83105        2.28371
C          1.03637        0.18914        1.03128
C          1.32673        2.38190        1.43971
H          1.64014        3.41808        1.44839
C          1.78669        1.36257        0.66407
H          2.55585        1.38747       -0.09727
N         -0.55915       -2.24286        1.67913
C         -1.02944       -3.53671        1.63457
C          0.44799       -2.18058        0.74121
C          0.60673       -3.45523        0.09179
H          1.33260       -3.66416       -0.68378
C         -0.31233       -4.29663        0.64346
H         -0.49484       -5.33935        0.41596
C         -3.61600       -0.44686        5.25647
C         -2.05890       -4.04515        2.41719
C          1.19737       -1.05387        0.43901
H         -4.38619       -0.34665        6.01456
H         -2.32816       -5.08749        2.27796
H          1.95649       -1.14856       -0.33099
H         -0.18858        3.61883        3.31622
B         -4.63146       -0.18661        0.62575
N         -3.57964       -1.38922        0.37508
C         -5.07946        0.43376       -0.75162
C         -3.05344       -1.66868       -0.91454
C         -4.46381        0.10029       -1.91015
C         -3.43699       -0.92958       -1.97312
H         -5.92244        1.12300       -0.81063
H         -2.34939       -2.49170       -0.96634
H         -4.76424        0.53640       -2.86238
H         -2.98992       -1.16180       -2.93631
H         -5.39783       -0.33334        1.53826
H         -3.41948       -2.10555        1.08020
55
TsA B2 doublet perpendicular
Fe        -1.33297       -0.71170        2.72597
O         -2.42213       -0.27078        1.55037
S          0.45922       -1.04974        4.53446
C         -0.31684       -1.75470        6.02191
H         -1.06468       -1.06056        6.42129
H         -0.80044       -2.71233        5.81348
H          0.46062       -1.88853        6.78125
C         -2.07043       -4.03280        2.40294
N          0.10854        0.50459        1.98981
C          1.02994        0.19458        1.02063
C          0.27074        1.83975        2.25311
C          1.80096        1.36368        0.67352
H          2.59592        1.38071       -0.06115
C          1.32628        2.38584        1.43485
H          1.65077        3.41834        1.45805
N         -0.57863       -2.24305        1.64769
C          0.43862       -2.18381        0.73274
C         -1.04378       -3.53075        1.61341
C         -0.30170       -4.30660        0.64922
H         -0.47436       -5.35404        0.43669
C          0.62172       -3.46959        0.10338
H          1.36623       -3.68482       -0.65262
N         -2.57292       -1.98635        3.66156
C         -2.77872       -3.30972        3.35131
C         -3.48124       -1.68463        4.64409
C         -3.83581       -3.85418        4.16673
H         -4.18563       -4.87751        4.11731
C         -4.27110       -2.84593        4.97008
H         -5.05421       -2.86759        5.71721
N         -1.88760        0.75180        4.00485
C         -1.45249        2.05847        3.99984
C         -2.87968        0.68745        4.95386
C         -3.05824        1.97664        5.57653
H         -3.77468        2.18683        6.36050
C         -2.17800        2.82580        4.98153
H         -2.01877        3.87851        5.17733
C          1.19600       -1.05524        0.44258
C         -0.45893        2.57033        3.18210
C         -3.62069       -0.44543        5.25815
H          1.97316       -1.15717       -0.30876
H         -0.22235        3.62484        3.28452
H         -4.38168       -0.35324        6.02703
H         -2.33787       -5.07671        2.27006
B         -4.39490       -0.16510        1.07561
N         -4.28097       -0.15859       -0.38684
C         -4.77846        1.21346        1.64797
C         -4.32783        0.96645       -1.14273
C         -4.84820        2.30405        0.81582
C         -4.60444        2.19233       -0.58461
H         -4.97968        1.36804        2.70682
H         -4.15599        0.85449       -2.21036
H         -5.10214        3.29087        1.20475
H         -4.64982        3.06551       -1.22714
H         -4.64394       -1.21624        1.59109
H         -4.06730       -1.01623       -0.88019
55
ProdA B2 doublet perpendicular
Fe        -1.27625       -0.73585        2.77541
O         -2.48269       -0.27194        1.53993
S          0.27942       -1.18404        4.46498
C          0.56744       -2.98538        4.56690
H         -0.35595       -3.53073        4.77772
H          1.02216       -3.37917        3.65459
H          1.26140       -3.13912        5.40043
C          1.21279       -1.05679        0.45326
N         -1.89353        0.76215        3.99096
C         -1.46310        2.06203        3.98347
C         -2.87072        0.68231        4.94992
C         -2.18825        2.82734        4.96957
H         -2.03539        3.88158        5.16318
C         -3.05808        1.97143        5.57074
H         -3.77054        2.17572        6.35991
N          0.09628        0.51716        1.96483
C          0.25860        1.84993        2.23642
C          1.03347        0.19735        1.01717
C          1.80879        1.36628        0.67488
H          2.61498        1.37942       -0.04777
C          1.32624        2.39107        1.42804
H          1.65420        3.42266        1.45497
N         -0.56666       -2.24547        1.66593
C          0.45815       -2.18302        0.75377
C         -1.05424       -3.52947        1.61233
C          0.63051       -3.46576        0.12004
H          1.37524       -3.68137       -0.63566
C         -0.30847       -4.29804        0.64845
H         -0.49398       -5.33948        0.41785
N         -2.57645       -2.00089        3.66265
C         -3.46332       -1.69231        4.66221
C         -2.79306       -3.31632        3.34172
C         -3.85089       -3.85501        4.16235
H         -4.21339       -4.87383        4.10757
C         -4.26291       -2.84946        4.98287
H         -5.03689       -2.87020        5.73965
C         -0.46797        2.58048        3.16586
C         -3.59912       -0.45306        5.27248
C         -2.09364       -4.03450        2.38085
H         -0.22622        3.63286        3.27638
H         -4.34641       -0.36151        6.05445
H         -2.36964       -5.07333        2.22994
H          1.99681       -1.16566       -0.28959
B         -3.26243       -0.81615        0.46149
N         -3.35074        0.26590       -0.67721
C         -4.75141       -1.30688        0.76798
C         -4.44069        0.59235       -1.34505
C         -5.83228       -0.91486        0.00832
C         -5.68628        0.01180       -1.05148
H         -4.93102       -2.02290        1.56955
H         -4.36413        1.34702       -2.12635
H         -6.83627       -1.28444        0.21781
H         -6.54831        0.32453       -1.63195
H         -2.70705       -1.79099       -0.08134
H         -2.49960        0.77090       -0.90635
55
TsA B2 doublet parallel
Fe        -1.32106       -0.69928        2.73189
O         -2.45809       -0.34287        1.57067
S          0.32839       -1.58522        4.44535
C         -0.16085       -1.00869        6.10233
H         -0.18766        0.08212        6.16337
H         -1.14708       -1.40438        6.36815
H          0.56552       -1.39967        6.82254
C         -2.05971       -4.03154        2.41642
N          0.09257        0.51735        1.96765
C          1.01119        0.20721        1.00058
C          0.28036        1.84206        2.25523
C          1.79931        1.37004        0.66594
H          2.59390        1.38443       -0.06919
C          1.34398        2.38692        1.44489
H          1.68587        3.41326        1.48576
N         -0.56129       -2.24090        1.66497
C          0.44155       -2.17841        0.73137
C         -1.03233       -3.52820        1.62975
C         -0.30119       -4.30044        0.65409
H         -0.47986       -5.34610        0.43844
C          0.61615       -3.46392        0.09916
H          1.34858       -3.67775       -0.66878
N         -2.56030       -1.99113        3.68208
C         -2.76265       -3.31507        3.37192
C         -3.47861       -1.68646        4.65604
C         -3.82196       -3.86019        4.18624
H         -4.16841       -4.88465        4.13808
C         -4.26453       -2.85222        4.98415
H         -5.05130       -2.87498        5.72750
N         -1.89475        0.76108        3.99315
C         -1.44051        2.05621        4.01085
C         -2.90430        0.69972        4.92259
C         -3.08562        1.98664        5.54622
H         -3.81185        2.19950        6.32064
C         -2.17425        2.82831        4.98180
H         -1.99898        3.87501        5.19680
C          1.18178       -1.04520        0.42510
C         -0.43155        2.56552        3.20279
C         -3.64073       -0.43673        5.23766
H          1.95311       -1.14419       -0.33260
H         -0.17259        3.61227        3.32922
H         -4.41020       -0.33625        5.99731
H         -2.33008       -5.07348        2.27567
B         -3.86996        0.81026        0.64119
N         -4.01313        1.96043        1.54074
C         -3.09270        1.15338       -0.64531
C         -3.40098        3.15302        1.34369
C         -2.52293        2.39493       -0.79216
C         -2.66000        3.39994        0.20928
H         -2.95344        0.42936       -1.44648
H         -3.53600        3.91131        2.11008
H         -1.95515        2.65051       -1.68731
H         -2.20201        4.37554        0.08211
H         -4.68571       -0.05793        0.74247
H         -4.53553        1.86926        2.40326
55
ProdA B2 doublet parallel
Fe        -1.27792       -0.72234        2.77636
O         -2.42676       -0.23180        1.49868
S          0.29545       -1.48435        4.33008
C          0.91955       -0.05392        5.28199
H          1.38659        0.68859        4.63011
H          0.13104        0.42106        5.87026
H          1.68049       -0.44644        5.96529
C         -0.45641        2.57839        3.18253
N         -2.60528       -1.98653        3.63673
C         -3.47849       -1.68887        4.65253
C         -2.79746       -3.31120        3.33552
C         -4.25558       -2.85662        4.99157
H         -5.01192       -2.88841        5.76590
C         -3.83411       -3.86076        4.17417
H         -4.17299       -4.88851        4.13814
N         -1.88134        0.75614        4.00817
C         -2.87639        0.68436        4.95031
C         -1.45658        2.06186        3.99369
C         -2.19475        2.83045        4.96567
H         -2.04750        3.88640        5.15404
C         -3.07188        1.97672        5.56097
H         -3.79442        2.18568        6.33980
N          0.11979        0.51008        1.99852
C          0.27866        1.84495        2.26002
C          1.03878        0.19116        1.03267
C          1.33743        2.38570        1.44049
H          1.66099        3.41877        1.45676
C          1.81043        1.35978        0.68253
H          2.60297        1.37435       -0.05486
N         -0.58619       -2.24639        1.64361
C         -1.06107       -3.53088        1.60369
C          0.44133       -2.18286        0.73815
C          0.61841       -3.46779        0.10529
H          1.36518       -3.68327       -0.64835
C         -0.31360       -4.30236        0.63994
H         -0.49063       -5.34733        0.41913
C         -3.61713       -0.44867        5.26259
C         -2.09413       -4.03415        2.38289
C          1.20073       -1.05741        0.44967
H         -4.36290       -0.35738        6.04633
H         -2.35907       -5.07819        2.24969
H          1.97889       -1.16053       -0.30012
H         -0.22482        3.63399        3.28356
B         -3.58139       -0.59281        0.73558
N         -4.77987       -1.08194        1.61845
C         -3.44170       -1.59953       -0.49384
C         -5.65381       -2.00753        1.26426
C         -4.40838       -2.53573       -0.78671
C         -5.52397       -2.72606        0.06585
H         -2.60974       -1.49202       -1.18949
H         -6.47828       -2.22279        1.94150
H         -4.33102       -3.17421       -1.66688
H         -6.28475       -3.46377       -0.16860
H         -4.01313        0.45310        0.19171
H         -4.90780       -0.65652        2.53217
55
TsA B2 quartet perpendicular
Fe        -1.31087       -0.70595        2.74190
O         -2.40742       -0.25219        1.57009
S          0.27039       -1.61724        4.45013
C         -0.12799       -0.93272        6.08885
H         -0.12354        0.15973        6.08477
H         -1.11650       -1.28111        6.40854
H          0.61305       -1.30561        6.80312
C         -3.62657       -0.44329        5.25607
N         -0.56845       -2.24455        1.66274
C         -1.04413       -3.53114        1.62101
C          0.44578       -2.18411        0.74106
C         -0.30508       -4.30373        0.65223
H         -0.48273       -5.34912        0.43375
C          0.62179       -3.46918        0.10916
H          1.36226       -3.68490       -0.65054
N         -2.58039       -1.99050        3.66586
C         -2.78632       -3.31513        3.35370
C         -3.47901       -1.68917        4.66098
C         -4.26468       -2.85316        4.98972
H         -5.04024       -2.87883        5.74464
C         -3.83938       -3.85889        4.17679
H         -4.18845       -4.88290        4.13244
N         -1.89009        0.75601        4.00420
C         -2.89598        0.69428        4.93423
C         -1.45086        2.05589        4.00535
C         -3.08670        1.98510        5.54964
H         -3.81897        2.19887        6.31785
C         -2.19035        2.83063        4.97226
H         -2.03205        3.88357        5.16808
N          0.10260        0.51089        1.97995
C          1.02023        0.20074        1.01261
C          0.27786        1.84022        2.25844
C          1.33687        2.38677        1.44168
H          1.66947        3.41654        1.47292
C          1.79942        1.36810        0.66959
H          2.59178        1.38437       -0.06791
C         -2.08195       -4.03186        2.39652
C          1.19260       -1.05289        0.44049
C         -0.43969        2.56437        3.20054
H         -2.34927       -5.07518        2.25766
H          1.96704       -1.15406       -0.31364
H         -0.19281        3.61537        3.31578
H         -4.38908       -0.34484        6.02268
B         -4.44063       -0.30474        1.13732
N         -4.54989       -1.67227        0.62269
C         -4.49321        0.76143        0.02893
C         -4.53054       -1.98222       -0.69600
C         -4.51499        0.37538       -1.28907
C         -4.51696       -1.00035       -1.66152
H         -4.48899        1.82788        0.24876
H         -4.54387       -3.03679       -0.95922
H         -4.53572        1.11384       -2.09105
H         -4.51960       -1.29133       -2.70694
H         -4.74811       -0.12655        2.27744
H         -4.54652       -2.45540        1.26499
55
ProdA B2 quartet perpendicular
Fe        -1.27170       -0.73007        2.78849
O         -2.42849       -0.26538        1.50600
S          0.24799       -1.17554        4.49420
C          0.57545       -2.97324        4.55547
H         -0.34429       -3.54164        4.71681
H          1.06820       -3.32889        3.64720
H          1.24282       -3.13904        5.40775
C         -2.12268       -4.02249        2.35108
N          0.10458        0.51332        1.97892
C          1.04761        0.18927        1.04121
C          0.25238        1.85080        2.23215
C          1.81942        1.35968        0.69147
H          2.62921        1.36970       -0.02701
C          1.32263        2.39057        1.42523
H          1.64096        3.42529        1.43963
N         -0.55801       -2.25323        1.67552
C          0.47039       -2.19051        0.76924
C         -1.06916       -3.52471        1.59409
C         -0.33333       -4.28961        0.61735
H         -0.53536       -5.32329        0.36602
C          0.62457       -3.46504        0.11167
H          1.36994       -3.68027       -0.64350
N         -2.58489       -1.99473        3.65787
C         -2.80631       -3.30974        3.33194
C         -3.44221       -1.70024        4.68918
C         -3.84128       -3.85758        4.17543
H         -4.20247       -4.87709        4.12298
C         -4.22749       -2.86240        5.02114
H         -4.97719       -2.89379        5.80153
N         -1.89484        0.76093        3.99436
C         -1.47410        2.06423        3.97507
C         -2.85227        0.67501        4.97257
C         -3.03899        1.96458        5.59171
H         -3.73804        2.16557        6.39352
C         -2.18965        2.82655        4.97004
H         -2.04302        3.88301        5.15583
C          1.23436       -1.06712        0.48355
C         -0.48547        2.58423        3.14955
C         -3.56487       -0.46630        5.31166
H          2.02134       -1.17425       -0.25632
H         -0.25489        3.64012        3.24972
H         -4.29147       -0.38152        6.11347
H         -2.40620       -5.05899        2.19503
B         -3.85277       -0.21739        1.30115
N         -4.37867       -1.59642        0.75544
C         -4.37336        0.91948        0.30897
C         -5.25823       -1.74270       -0.21592
C         -5.29392        0.66989       -0.68552
C         -5.75873       -0.64323       -0.93535
H         -4.04719        1.94994        0.45148
H         -5.58115       -2.75062       -0.47303
H         -5.66952        1.46802       -1.32593
H         -6.48040       -0.83489       -1.72302
H         -4.48953       -0.03483        2.35707
H         -4.02543       -2.44504        1.19075
55
TsA B2 quartet parallel
Fe        -1.30655       -0.70998        2.74843
O         -2.41140       -0.26459        1.57993
S          0.28070       -1.61628        4.44505
C         -0.11421       -0.94149        6.08922
H         -0.08893        0.15077        6.09643
H         -1.10911       -1.27518        6.40429
H          0.61762       -1.33460        6.80223
C         -3.62996       -0.44013        5.25306
N         -0.56578       -2.24558        1.66482
C         -1.04210       -3.53098        1.62208
C          0.44463       -2.18392        0.73958
C         -0.30807       -4.30256        0.64776
H         -0.48940       -5.34666        0.42661
C          0.61726       -3.46815        0.10343
H          1.35393       -3.68218       -0.66041
N         -2.56830       -1.99553        3.67847
C         -2.77284       -3.31909        3.36556
C         -3.47605       -1.68954        4.66450
C         -4.26899       -2.85169        4.98514
H         -5.04811       -2.87808        5.73666
C         -3.83341       -3.86053        4.17814
H         -4.18112       -4.88504        4.13413
N         -1.88746        0.75555        4.00738
C         -2.89621        0.69610        4.93473
C         -1.44724        2.05478        4.00939
C         -3.08710        1.98743        5.54940
H         -3.82105        2.20252        6.31563
C         -2.18763        2.83099        4.97466
H         -2.02820        3.88368        5.17056
N          0.10343        0.50947        1.98152
C          1.01950        0.20023        1.01303
C          0.28098        1.83822        2.26203
C          1.33969        2.38509        1.44493
H          1.67318        3.41448        1.47724
C          1.79963        1.36723        0.67037
H          2.59083        1.38359       -0.06832
C         -2.07427       -4.03339        2.40281
C          1.19080       -1.05285        0.43884
C         -0.43491        2.56222        3.20526
H         -2.34521       -5.07505        2.26014
H          1.96346       -1.15297       -0.31725
H         -0.18680        3.61286        3.32105
H         -4.39783       -0.33969        6.01426
B         -4.45001       -0.15107        1.14101
N         -4.92319       -1.49789        1.47070
C         -4.31831        0.08464       -0.37499
C         -5.07986       -2.48502        0.55577
C         -4.52590       -0.95440       -1.24918
C         -4.89262       -2.25199       -0.78831
H         -4.03329        1.05084       -0.78789
H         -5.37686       -3.46180        0.92796
H         -4.42027       -0.81338       -2.32516
H         -5.04259       -3.06691       -1.48908
H         -4.61817        0.70025        1.96257
H         -5.09109       -1.75963        2.43464
55
ProdA B2 quartet parallel
Fe        -1.47598       -0.64712        2.56303
O         -2.72968       -0.20469        1.30460
S          0.50559       -2.25998        5.26591
C         -0.14259       -1.50272        6.78037
H          0.38114       -0.57392        7.02369
H         -1.19638       -1.25701        6.59080
H         -0.10298       -2.19714        7.62499
C         -3.63052       -0.43929        5.24061
N         -0.60174       -2.22484        1.62085
C         -1.05621       -3.52329        1.60032
C          0.43021       -2.17458        0.71330
C         -0.29635       -4.30392        0.65700
H         -0.45077       -5.35817        0.46423
C          0.62905       -3.46724        0.10968
H          1.38914       -3.69211       -0.62792
N         -2.58166       -1.97769        3.64132
C         -2.77870       -3.30731        3.34541
C         -3.47669       -1.68247        4.64242
C         -4.24098       -2.85317        4.99390
H         -5.00404       -2.88277        5.76140
C         -3.80983       -3.86033        4.18676
H         -4.14280       -4.89003        4.15600
N         -1.91675        0.76412        3.96031
C         -2.89843        0.69607        4.91854
C         -1.46320        2.06138        3.98160
C         -3.06098        1.97563        5.56290
H         -3.76769        2.17986        6.35728
C         -2.17063        2.82375        4.97980
H         -1.99293        3.86958        5.19610
N          0.06427        0.51533        1.94311
C          1.00739        0.20107        0.99318
C          0.26180        1.84291        2.24019
C          1.34934        2.37535        1.45843
H          1.70433        3.39667        1.51350
C          1.81359        1.35557        0.68633
H          2.62870        1.36484       -0.02612
C         -2.08363       -4.02807        2.38641
C          1.18081       -1.04687        0.41314
C         -0.45616        2.57308        3.17658
H         -2.34097       -5.07553        2.26286
H          1.96910       -1.15087       -0.32585
H         -0.19452        3.61892        3.30409
H         -4.38237       -0.34690        6.01833
B         -2.94314        0.03343       -0.07497
N         -2.65490       -1.22545       -0.96471
C         -2.31811        1.29614       -0.82158
C         -2.19080       -1.19752       -2.20642
C         -1.85128        1.23004       -2.11517
C         -1.80732       -0.00096       -2.81979
H         -2.34608        2.27509       -0.34206
H         -2.09136       -2.14132       -2.74057
H         -1.47713        2.11657       -2.62857
H         -1.43721       -0.04173       -3.83938
H         -4.17879        0.24273       -0.27260
H         -2.85496       -2.13923       -0.56931
55
ProdA C3 doublet perpendicular 3H-1,3,2-Oxazaborepine
Fe        -1.08622       -0.77310        2.97650
O         -3.28279        0.00108        0.79866
S          0.46817       -1.30640        4.44394
C         -0.29758       -1.34156        6.10569
H         -0.69708       -0.36332        6.38432
H         -1.09236       -2.08892        6.16576
H          0.49562       -1.61181        6.81091
C         -1.94893       -4.04207        2.53195
N          0.10384        0.50656        1.98290
C          0.97607        0.22553        0.95612
C          0.32716        1.82640        2.30285
C          1.75187        1.39246        0.61678
H          2.50010        1.42804       -0.16493
C          1.35339        2.38472        1.45697
H          1.70434        3.40771        1.50905
N         -0.55449       -2.21256        1.67710
C          0.40076       -2.14717        0.68863
C         -0.96698       -3.52546        1.70128
C         -0.26287       -4.29516        0.70502
H         -0.41504       -5.35158        0.52316
C          0.58205       -3.43808        0.07243
H          1.27160       -3.64227       -0.73687
N         -2.53921       -1.95961        3.69243
C         -2.69266       -3.30582        3.44282
C         -3.50788       -1.64528        4.62213
C         -3.77552       -3.84324        4.22747
H         -4.09775       -4.87672        4.20466
C         -4.28553       -2.81132        4.95462
H         -5.11129       -2.82180        5.65485
N         -1.88571        0.76031        3.99253
C         -1.40286        2.04886        4.03943
C         -2.93785        0.73017        4.88258
C         -3.12075        2.02256        5.49289
H         -3.88695        2.25664        6.22116
C         -2.16421        2.83935        4.97398
H         -1.98234        3.88546        5.18590
C          1.11242       -1.00944        0.34156
C         -0.36039        2.54352        3.26964
C         -3.70259       -0.38863        5.17487
H          1.84328       -1.09678       -0.45653
H         -0.08255        3.58327        3.41371
H         -4.50389       -0.27546        5.89877
H         -2.17824       -5.09924        2.43824
B         -2.95601        0.96035       -0.13542
N         -3.82384        1.95453       -0.65771
C         -4.55252       -0.40043        1.17161
C         -5.13343        2.31092       -0.28364
C         -5.70865        0.26555        1.05668
C         -5.96684        1.58544        0.47810
H         -4.51383       -1.38665        1.62009
H         -5.45605        3.27494       -0.66747
H         -6.57474       -0.26417        1.44634
H         -6.94409        2.01580        0.67605
H         -1.82968        0.94678       -0.52892
H         -3.40320        2.58618       -1.32561
55
ProdA C3 doublet perpendicular sigma-adduct
Fe      -0.061226922     -0.015085589      0.133443529
O       -1.859958324     -0.269772758      0.315064519
S        2.237010621      0.195204067      0.062840341
C        2.765747874      0.311011947     -1.681967629
H        2.495312265     -0.586144088     -2.244273851
H        2.339142981      1.189252904     -2.173109848
H        3.856448888      0.407067611     -1.673214532
C       -0.181172932      3.403424327      0.204523210
N        0.225186739     -1.454080705      1.527546970
C        0.259301069     -1.288250981      2.886803434
C        0.392420816     -2.793835891      1.296220517
C        0.451629138     -2.564259716      3.535239188
H        0.513330311     -2.705648030      4.606840197
C        0.541271131     -3.496389590      2.549194242
H        0.687554973     -4.565204245      2.640472410
N       -0.039797544      1.383923547      1.591077304
C        0.046487788      1.164339634      2.942385954
C       -0.073702335      2.745777010      1.421756614
C       -0.015997096      3.403250624      2.704060829
H       -0.030069632      4.476513406      2.845333858
C        0.050036714      2.423560388      3.646117123
H        0.105619484      2.524649131      4.722582049
N       -0.287879190      1.420708732     -1.247354884
C       -0.299206560      2.779412059     -1.030404438
C       -0.467411187      1.243745890     -2.599548138
C       -0.491210055      3.473326697     -2.277839240
H       -0.538014176      4.550108298     -2.380201752
C       -0.604525748      2.523224972     -3.247644192
H       -0.759246385      2.659829667     -4.310501230
N       -0.020034477     -1.407642718     -1.319587438
C        0.172102839     -2.756284837     -1.156623650
C       -0.253147669     -1.208197328     -2.656954978
C       -0.198638978     -2.466866650     -3.359801660
H       -0.348176654     -2.582680632     -4.425843953
C        0.073105708     -3.424291622     -2.431549538
H        0.188715405     -4.491012446     -2.576002694
C        0.162915025     -0.075806055      3.554874062
C        0.386025661     -3.405602111      0.051151406
C       -0.476637569      0.022030833     -3.259963320
H        0.217978895     -0.095045039      4.638685543
H        0.525068147     -4.481693705      0.021570299
H       -0.635913789      0.033916065     -4.333613965
H       -0.203987910      4.488449785      0.220700237
B       -3.753384253      0.462511339      1.672053939
N       -5.094496437      0.025754325      1.562417134
C       -2.935780658      0.695462316      0.323947304
C       -5.743732986     -0.185991660      0.351899907
C       -3.767754087      0.477919501     -0.906669780
C       -5.077840657      0.038148451     -0.852139407
H       -2.504418180      1.708697495      0.307235834
H       -6.770244520     -0.531933343      0.395091032
H       -3.283248417      0.611498068     -1.870526758
H       -5.628841595     -0.142185790     -1.771686741
H       -3.289105173      0.622309068      2.759881740
H       -5.641548777     -0.169724638      2.391582338
55
ProdA C3 doublet parallel 3H-1,3,2-Oxazaborepine
Fe        -1.10453       -0.77227        2.96401
O         -3.15576        0.01107        0.89692
S          0.45740       -1.31300        4.41929
C         -0.28104       -1.32270        6.09339
H         -0.68133       -0.34186        6.36158
H         -1.07027       -2.07321        6.18329
H          0.52618       -1.57507        6.78935
C         -1.97886       -4.03473        2.50413
N          0.09361        0.50668        1.97318
C          0.98556        0.21977        0.96488
C          0.30837        1.82901        2.28832
C          1.76361        1.38654        0.63037
H          2.52647        1.41845       -0.13730
C          1.34591        2.38462        1.45452
H          1.69262        3.40913        1.50461
N         -0.56390       -2.21223        1.66721
C          0.40937       -2.15308        0.69638
C         -0.98866       -3.52076        1.68135
C         -0.27676       -4.29405        0.69310
H         -0.43781       -5.34788        0.50386
C          0.58879       -3.44404        0.07925
H          1.29040       -3.65268       -0.71853
N         -2.55359       -1.95968        3.68496
C         -2.71307       -3.30256        3.42553
C         -3.50863       -1.65179        4.63076
C         -3.78645       -3.84522        4.21973
H         -4.11084       -4.87787        4.19166
C         -4.28373       -2.81999        4.96418
H         -5.09953       -2.83553        5.67590
N         -1.89863        0.75855        3.98906
C         -1.42239        2.04985        4.02616
C         -2.93812        0.72430        4.89341
C         -3.12137        2.01763        5.50195
H         -3.88081        2.24999        6.23786
C         -2.17766        2.83888        4.96699
H         -2.00157        3.88754        5.17094
C          1.13336       -1.01930        0.36086
C         -0.38706        2.54730        3.24870
C         -3.69588       -0.39775        5.19390
H          1.88020       -1.11227       -0.42173
H         -0.11623        3.58974        3.38645
H         -4.48466       -0.28986        5.93232
H         -2.21453       -5.08986        2.40329
B         -2.72094        0.28688       -0.38375
N         -3.21749        1.31504       -1.22589
C         -4.37452        0.37332        1.44316
C         -4.10160        2.37295       -0.94158
C         -5.14861        1.41932        1.12830
C         -4.94475        2.44103        0.10064
H         -4.65399       -0.32017        2.22820
H         -4.05662        3.19338       -1.65286
H         -6.05376        1.50953        1.72444
H         -5.55329        3.33722        0.17866
H         -1.84382       -0.40237       -0.80556
H         -2.77260        1.38584       -2.13112
55
ProdA C3 doublet parallel sigma-adduct
Fe      -1.061331362     -0.603267809      2.988793225
O       -2.381859080     -0.431970285      1.740654292
S        0.703115279     -0.888371697      4.461812354
C        1.387309173      0.738752694      4.931224594
H        1.787037285      1.275107966      4.067249157
H        0.640788254      1.360426879      5.432056149
H        2.204417781      0.538381011      5.632464257
C       -1.024077180      2.810687073      3.294293475
N       -1.944264744     -2.114433126      3.969721325
C       -2.717401950     -2.015761116      5.101959414
C       -1.880174324     -3.450841061      3.661340509
C       -3.156814970     -3.324953516      5.512141929
H       -3.778535807     -3.520762777      6.376552980
C       -2.646016605     -4.212720808      4.615544436
H       -2.757075362     -5.289459849      4.593075284
N       -1.906865218      0.723126889      4.246291294
C       -2.681716066      0.433378787      5.343960274
C       -1.778336369      2.092337387      4.212331545
C       -2.513834819      2.679599821      5.303202824
H       -2.577779064      3.742780340      5.498064178
C       -3.067009632      1.652377274      6.007329991
H       -3.679535805      1.698429523      6.899031399
N       -0.074506080      0.905989093      2.073287979
C       -0.229562917      2.249600514      2.304368423
C        0.811073241      0.791071863      1.034048815
C        0.589835716      3.004814611      1.387870280
H        0.648815292      4.085605962      1.363277181
C        1.239758990      2.100662966      0.605240833
H        1.940803192      2.284464334     -0.199052877
N       -0.147166120     -1.940973208      1.774156680
C       -0.339715565     -3.296325769      1.748864300
C        0.759783554     -1.660102991      0.785637695
C        1.153671781     -2.878699432      0.117161003
H        1.861346610     -2.929161082     -0.700612361
C        0.467355820     -3.891865671      0.709435690
H        0.495479903     -4.950340240      0.483678337
C       -3.056828208     -0.838963429      5.751629512
C       -1.158037577     -4.007713535      2.614427930
C        1.219593652     -0.397720949      0.443199294
H       -3.676517878     -0.918239972      6.639091632
H       -1.206638073     -5.084815772      2.489584471
H        1.934675124     -0.330082574     -0.370655159
H       -1.033104296      3.892953612      3.377087701
B       -4.379845743      1.027110457      2.324472299
N       -5.532559923      0.932765416      3.136243534
C       -3.804735362     -0.321938995      1.697171282
C       -6.145786504     -0.268721581      3.481456415
C       -4.516526734     -1.547061394      2.198017133
C       -5.626340855     -1.477411082      3.019597953
H       -4.011702827     -0.243280572      0.606955789
H       -7.016651769     -0.212846476      4.124347527
H       -4.138231326     -2.513786819      1.875750113
H       -6.125243157     -2.391376765      3.331354020
H       -3.935826745      2.105125031      2.076510916
H       -5.945847978      1.765703189      3.536374102
55
ProdA C3 quartet perpendicular sigma-adduct
Fe        -1.26454       -0.72675        2.79068
O         -2.43222       -0.25944        1.46210
S          0.23296       -1.40240        4.42059
C          1.09999        0.06335        5.08090
H          1.66685        0.57965        4.30225
H          0.40291        0.76423        5.54726
H          1.79654       -0.30010        5.84354
C         -3.55028       -0.47164        5.32623
N         -0.58213       -2.24113        1.64434
C         -1.08427       -3.51470        1.57693
C          0.46274       -2.18928        0.75830
C         -0.33610       -4.28969        0.61581
H         -0.53394       -5.32668        0.37573
C          0.62684       -3.47085        0.11409
H          1.38326       -3.69248       -0.62807
N         -2.59106       -1.98457        3.64553
C         -2.81066       -3.29800        3.31779
C         -3.43120       -1.70159        4.69521
C         -4.20728       -2.86930        5.03195
H         -4.94524       -2.90893        5.82308
C         -3.82873       -3.85532        4.17388
H         -4.18823       -4.87489        4.11623
N         -1.91386        0.76678        3.97463
C         -2.85406        0.67722        4.97279
C         -1.51101        2.07983        3.93746
C         -3.04748        1.96885        5.58151
H         -3.73507        2.16825        6.39365
C         -2.22294        2.83931        4.93466
H         -2.09092        3.89961        5.10958
N          0.10253        0.51063        1.98063
C          1.04582        0.18631        1.04010
C          0.22046        1.86065        2.19945
C          1.27664        2.40130        1.37868
H          1.57211        3.44281        1.36464
C          1.79353        1.36258        0.66729
H          2.59883        1.37433       -0.05623
C         -2.12994       -4.01193        2.34104
C          1.23575       -1.07112        0.48344
C         -0.53481        2.60134        3.09780
H         -2.41444       -5.04812        2.18835
H          2.02831       -1.17841       -0.25035
H         -0.32361        3.66332        3.17459
H         -4.26403       -0.39339        6.14020
B         -4.57310       -0.93190        0.60780
N         -5.11201       -0.47274       -0.61981
C         -3.82554        0.12875        1.52998
C         -5.08749        0.85213       -1.02697
C         -3.94891        1.53508        1.01418
C         -4.51732        1.82998       -0.20906
H         -4.15979        0.07903        2.57592
H         -5.52923        1.08357       -1.98965
H         -3.51012        2.33212        1.60986
H         -4.53904        2.85672       -0.56558
H         -4.66975       -2.09031        0.87722
H         -5.54792       -1.12040       -1.26450
55
ProdA C3 quartet perpendicular 3H-1,3,2-Oxazaborepine
Fe       0.340451214      0.038192563      0.179571605
O       -3.214411430     -0.280935877      0.457820238
S        2.689758893      0.280415032      0.068439453
C        3.129073831      0.298543480     -1.713768119
H        2.862461493     -0.645656132     -2.197653699
H        2.628956383      1.118894727     -2.236539819
H        4.211019389      0.439819080     -1.796887525
C       -0.263704370      3.417017556      0.218139570
N        0.321366543     -1.390510737      1.610627394
C        0.379413346     -1.203007901      2.972277828
C        0.448341865     -2.747803239      1.418285990
C        0.539309684     -2.465276883      3.647195394
H        0.604749853     -2.584037687      4.721308831
C        0.584979509     -3.423935793      2.682428799
H        0.694349034     -4.494734616      2.798325025
N        0.043249537      1.424550720      1.621241089
C        0.141525312      1.242065452      2.981334979
C       -0.102753244      2.781868295      1.439497141
C       -0.095656951      3.462085905      2.708618787
H       -0.200177073      4.532408508      2.832964124
C        0.053208861      2.506104791      3.665689292
H        0.099795931      2.627937273      4.740408188
N       -0.203551856      1.411913419     -1.200678732
C       -0.323456256      2.771831672     -1.007784609
C       -0.354970292      1.214748026     -2.556177109
C       -0.554131592      3.436927117     -2.263039123
H       -0.686745672      4.505317077     -2.377356976
C       -0.576237128      2.470850771     -3.223204939
H       -0.730735897      2.582284778     -4.288999844
N        0.090262797     -1.402723547     -1.211267161
C        0.244519864     -2.759544412     -1.029442978
C       -0.100672907     -1.229757831     -2.564681656
C       -0.062074739     -2.499278248     -3.242540940
H       -0.191215402     -2.630664561     -4.309432372
C        0.155467947     -3.447895408     -2.290355341
H        0.241431958     -4.520103249     -2.412905676
C        0.300962556      0.020985134      3.618355516
C        0.427038429     -3.391029473      0.191058303
C       -0.305605151     -0.013502130     -3.198465053
H        0.365935516      0.023389279      4.701773831
H        0.536433078     -4.470881805      0.186992956
H       -0.443322528     -0.024198353     -4.275071127
H       -0.372100178      4.496990918      0.223490647
B       -3.795798234     -1.291092412      1.186688343
N       -5.172923112     -1.637455477      1.218117355
C       -3.829279452      0.684647691     -0.315199106
C       -6.270721046     -1.116310427      0.506801948
C       -5.119099457      0.796437775     -0.658954772
C       -6.259665904     -0.057819412     -0.318244198
H       -3.095080044      1.408145455     -0.651430139
H       -7.197817551     -1.658985311      0.668974307
H       -5.341644987      1.655141702     -1.287650074
H       -7.203763854      0.194236073     -0.791749450
H       -3.050376878     -1.940075830      1.856843115
H       -5.408727559     -2.414027060      1.820576675
55
TsA C3 quartet parallel
Fe        -1.29109       -0.72472        2.77915
O         -2.49838       -0.26783        1.59911
S          0.46564       -1.21795        4.27629
C          0.27281       -2.93338        4.87432
H         -0.67644       -3.07879        5.39579
H          0.34558       -3.65038        4.05146
H          1.09727       -3.12289        5.57002
C         -2.10963       -4.02208        2.36184
N          0.10074        0.51472        1.97308
C          1.04406        0.18996        1.03348
C          0.25892        1.84808        2.23638
C          1.82439        1.35617        0.69463
H          2.63838        1.36647       -0.01937
C          1.33380        2.38624        1.43645
H          1.66200        3.41778        1.46050
N         -0.58350       -2.24856        1.63290
C          0.45431       -2.19002        0.73906
C         -1.07157       -3.52689        1.57944
C         -0.32703       -4.30050        0.61407
H         -0.50743       -5.34450        0.38957
C          0.62463       -3.47219        0.09802
H          1.38630       -3.69634       -0.63879
N         -2.55102       -1.99518        3.68016
C         -2.78596       -3.30638        3.33874
C         -3.42700       -1.69983        4.69418
C         -3.83097       -3.85252        4.17013
H         -4.20187       -4.86755        4.10337
C         -4.22340       -2.85986        5.01387
H         -4.98603       -2.88872        5.78180
N         -1.90742        0.76383        3.98661
C         -1.48023        2.06666        3.97168
C         -2.86273        0.68344        4.96417
C         -3.04941        1.97552        5.58460
H         -3.74799        2.17727        6.38672
C         -2.19644        2.83372        4.96586
H         -2.04418        3.88891        5.15485
C          1.21779       -1.06327        0.46060
C         -0.48256        2.58048        3.15677
C         -3.56518       -0.46221        5.30866
H          2.01438       -1.16939       -0.26980
H         -0.24384        3.63420        3.26400
H         -4.29922       -0.37936        6.10420
H         -2.40031       -5.05719        2.21061
B         -3.11429       -1.31813       -0.48964
N         -2.05911       -1.61046       -1.41899
C         -3.22243        0.16394       -0.07671
C         -1.22888       -0.65896       -1.94078
C         -2.38319        1.10114       -0.73469
C         -1.38610        0.67969       -1.62315
H         -4.11592        0.55679        0.39606
H         -0.45751       -0.99667       -2.62528
H         -2.48971        2.16452       -0.53188
H         -0.72144        1.40138       -2.08700
H         -3.83145       -2.20047       -0.13807
H         -1.85588       -2.56683       -1.68287
55
ProdA C3 quartet parallel
Fe        -1.28834       -0.72565        2.78767
O         -2.45651       -0.14777        1.50863
S          0.32556       -1.41185        4.31223
C         -0.30568       -1.17560        6.01002
H         -0.50769       -0.12338        6.22465
H         -1.21014       -1.76321        6.18739
H          0.48033       -1.53034        6.68521
C         -3.71911       -0.40595        5.17844
N         -0.58706       -2.23814        1.65028
C         -0.99482       -3.54827        1.68827
C          0.39295       -2.16390        0.69408
C         -0.25290       -4.32121        0.72466
H         -0.38414       -5.38259        0.55656
C          0.60172       -3.46264        0.10364
H          1.32127       -3.67311       -0.67748
N         -2.61974       -1.97379        3.63938
C         -2.74354       -3.32431        3.40770
C         -3.54096       -1.66063        4.61018
C         -4.28174       -2.83914        4.98100
H         -5.07046       -2.86014        5.72252
C         -3.78509       -3.86922        4.23998
H         -4.08130       -4.91067        4.24855
N         -1.89430        0.75250        4.01374
C         -2.94626        0.71080        4.89590
C         -1.40050        2.03170        4.06000
C         -3.11323        1.99846        5.52317
H         -3.87235        2.22908        6.25987
C         -2.15230        2.81454        5.01002
H         -1.96046        3.85600        5.23506
N          0.10335        0.50801        1.98240
C          0.97599        0.21288        0.96852
C          0.32910        1.81576        2.31964
C          1.37871        2.36512        1.49277
H          1.74608        3.38122        1.56105
C          1.77541        1.37363        0.65145
H          2.54000        1.40239       -0.11452
C         -1.99029       -4.06226        2.50620
C          1.10928       -1.02336        0.35391
C         -0.35667        2.52898        3.29157
H         -2.20439       -5.12328        2.42664
H          1.85462       -1.11637       -0.42967
H         -0.07320        3.56530        3.44584
H         -4.50444       -0.29856        5.91995
B         -4.74476       -1.28074        1.46522
N         -5.31494       -2.47686        0.97152
C         -3.48714       -0.68691        0.68682
C         -4.79919       -3.20286       -0.09739
C         -2.97994       -1.60851       -0.38840
C         -3.64527       -2.76466       -0.74810
H         -3.88169        0.21914        0.17249
H         -5.31981       -4.11132       -0.37750
H         -2.07385       -1.31565       -0.91283
H         -3.26474       -3.37507       -1.56301
H         -5.27519       -0.72359        2.37548
H         -6.13489       -2.87250        1.41424
55
TsA C4 doublet perpendicular
Fe        -1.27094       -0.71801        2.77009
O         -2.58197       -0.24751        1.70850
S          0.19774       -1.43884        4.47539
C          1.34315       -0.07116        4.87693
H          1.97510        0.19587        4.02611
H          0.80345        0.81515        5.22086
H          1.98251       -0.42613        5.69249
C         -3.54888       -0.47082        5.31910
N         -0.60718       -2.22440        1.60773
C         -1.09477       -3.50815        1.56307
C          0.45425       -2.18591        0.73579
C         -0.33596       -4.29036        0.61823
H         -0.52238       -5.33337        0.39548
C          0.62785       -3.47398        0.11149
H          1.39440       -3.70532       -0.61716
N         -2.56604       -1.99844        3.66814
C         -2.80519       -3.30129        3.32397
C         -3.42665       -1.70284        4.69317
C         -4.22773       -2.86110        5.01231
H         -4.98195       -2.89109        5.78839
C         -3.84688       -3.85021        4.16010
H         -4.21953       -4.86443        4.09208
N         -1.87793        0.76160        4.01048
C         -2.83869        0.67304        4.98353
C         -1.47254        2.06912        3.98323
C         -3.03664        1.96465        5.59856
H         -3.73832        2.16242        6.39895
C         -2.19492        2.83182        4.97440
H         -2.05728        3.89011        5.15672
N          0.10422        0.50193        1.98437
C          1.05382        0.18155        1.04346
C          0.24793        1.84745        2.23489
C          1.31362        2.38515        1.42901
H          1.62694        3.42141        1.43797
C          1.81846        1.35259        0.69760
H          2.62907        1.36687       -0.01992
C         -2.13154       -4.00912        2.33755
C          1.23373       -1.07029        0.46953
C         -0.49018        2.58581        3.14915
H         -2.41313       -5.04621        2.18435
H          2.03386       -1.17794       -0.25596
H         -0.26393        3.64399        3.23504
H         -4.28026       -0.38741        6.11691
B         -3.38356        1.93872       -0.66601
N         -4.72797        1.45501       -0.72531
C         -2.32429        0.86292       -0.44355
C         -5.05955        0.12176       -0.59303
C         -2.73128       -0.47260       -0.20551
C         -4.11892       -0.83126       -0.36756
H         -1.25902        1.06961       -0.41360
H         -6.11230       -0.12670       -0.69170
H         -2.00317       -1.27556       -0.23782
H         -4.42160       -1.86644       -0.25814
H         -3.18840        3.10628       -0.82652
H         -5.50304        2.08631       -0.88318
55
ProdA C4 doublet perpendicular
Fe        -1.22900       -0.74943        2.83364
O         -2.40402       -0.31645        1.50404
S          0.40002       -1.18845        4.40777
C          0.30418       -2.95098        4.87761
H         -0.63968       -3.18485        5.37601
H          0.42900       -3.60190        4.00880
H          1.12822       -3.13363        5.57515
C          1.24491       -1.07257        0.49443
N         -1.87829        0.75051        4.01906
C         -1.46083        2.05833        3.99465
C         -2.78481        0.65378        5.04724
C         -2.14203        2.81116        5.01912
H         -1.99484        3.86764        5.20429
C         -2.95416        1.93961        5.67688
H         -3.61691        2.13217        6.51092
N          0.12299        0.50311        2.00557
C          0.25512        1.84589        2.24158
C          1.06187        0.18072        1.05980
C          1.81599        1.35596        0.69487
H          2.61751        1.36967       -0.03265
C          1.31101        2.38925        1.42106
H          1.61427        3.42849        1.41890
N         -0.54845       -2.25557        1.68184
C          0.47612       -2.19395        0.77277
C         -1.07003       -3.52092        1.59362
C          0.61469       -3.46361        0.10143
H          1.35247       -3.67697       -0.66151
C         -0.34878       -4.28310        0.60318
H         -0.56462       -5.31134        0.34215
N         -2.52021       -2.00493        3.71694
C         -3.35231       -1.72577        4.77596
C         -2.76847       -3.31134        3.36363
C         -3.78518       -3.86527        4.22025
H         -4.16556       -4.87623        4.14717
C         -4.13876       -2.88760        5.10078
H         -4.87215       -2.92952        5.89600
C         -0.48871        2.58207        3.15369
C         -3.46481       -0.49785        5.41523
C         -2.11475       -4.01631        2.36219
H         -0.26453        3.64004        3.24568
H         -4.16192       -0.42722        6.24403
H         -2.42098       -5.04349        2.19131
H          2.02619       -1.17497       -0.25197
B         -5.56934       -0.54784       -0.26876
N         -5.59261        0.83876       -0.58933
C         -4.61992       -0.94645        0.85495
C         -4.78332        1.78297        0.05687
C         -3.78364        0.06371        1.58618
C         -3.94429        1.46716        1.05481
H         -4.45743       -1.97432        1.17233
H         -4.87708        2.80521       -0.30066
H         -4.08222        0.06220        2.65077
H         -3.33868        2.24004        1.51569
H         -6.27165       -1.29584       -0.88437
H         -6.18154        1.20215       -1.32630
55
TsA C4 doublet parallel
Fe        -1.28090       -0.73088        2.75932
O         -2.60774       -0.22335        1.73931
S          0.33011       -1.19551        4.46796
C          0.54515       -3.00526        4.59102
H         -0.39025       -3.50654        4.85310
H          0.94327       -3.43502        3.66823
H          1.26750       -3.17624        5.39711
C         -2.13003       -4.01454        2.34273
N          0.08000        0.51373        1.94926
C          1.05218        0.18691        1.04020
C          0.22517        1.85402        2.20462
C          1.82643        1.35564        0.70115
H          2.65857        1.36352        0.00833
C          1.30555        2.39192        1.41342
H          1.62398        3.42660        1.43151
N         -0.58867       -2.23225        1.63797
C          0.47751       -2.19200        0.77201
C         -1.08728       -3.51411        1.57634
C         -0.32147       -4.29386        0.63746
H         -0.51248       -5.33361        0.40401
C          0.65484       -3.47933        0.14923
H          1.43107       -3.71303       -0.56880
N         -2.53757       -2.01159        3.69159
C         -2.79337       -3.31045        3.33895
C         -3.38018       -1.71997        4.73377
C         -3.82572       -3.85949        4.18600
H         -4.20878       -4.86956        4.11357
C         -4.18296       -2.87606        5.05561
H         -4.92452       -2.90830        5.84378
N         -1.85842        0.75208        4.02447
C         -1.46238        2.06191        3.98744
C         -2.79002        0.65603        5.02389
C         -2.97952        1.94564        5.64668
H         -3.65926        2.13770        6.46710
C         -2.16244        2.81884        4.99919
H         -2.02621        3.87764        5.17956
C          1.25417       -1.07464        0.49857
C         -0.50426        2.58686        3.13111
C         -3.48775       -0.49204        5.37105
H          2.07294       -1.19388       -0.20457
H         -0.27747        3.64463        3.22169
H         -4.20109       -0.41472        6.18570
H         -2.42255       -5.04661        2.17674
B         -2.75031       -1.83164       -1.32604
N         -1.62395       -1.16460       -1.90313
C         -3.55549       -0.99016       -0.34425
C         -1.27054        0.13280       -1.59241
C         -3.09351        0.30903        0.01818
C         -1.96540        0.87116       -0.68938
H         -4.46844       -1.33296        0.13442
H         -0.41442        0.54074       -2.12127
H         -3.79044        1.01649        0.45624
H         -1.65195        1.88719       -0.47908
H         -3.00308       -2.94293       -1.68303
H         -1.03218       -1.63117       -2.57818
55
ProdA C4 doublet parallel
Fe        -1.26705       -0.73618        2.77651
O         -2.59900       -0.22360        1.62755
S          0.36732       -1.19975        4.36904
C          0.40803       -2.99998        4.67158
H         -0.55341       -3.37060        5.03464
H          0.69838       -3.55265        3.77462
H          1.16482       -3.16280        5.44651
C         -2.13255       -4.01661        2.34044
N          0.08704        0.51272        1.95958
C          1.04426        0.18820        1.03224
C          0.23913        1.85085        2.22234
C          1.81882        1.35583        0.69520
H          2.63796        1.36616       -0.01258
C          1.31430        2.38779        1.42518
H          1.63584        3.42141        1.44595
N         -0.59967       -2.23131        1.62774
C          0.45589       -2.18303        0.74601
C         -1.09026       -3.51566        1.57307
C         -0.33283       -4.28930        0.62374
H         -0.52193       -5.32930        0.39016
C          0.62948       -3.46782        0.11970
H          1.39070       -3.69335       -0.61622
N         -2.54185       -2.00806        3.68717
C         -2.79812       -3.30843        3.33156
C         -3.39124       -1.71507        4.72451
C         -3.83518       -3.85397        4.17246
H         -4.22118       -4.86261        4.09646
C         -4.19652       -2.86947        5.04023
H         -4.94430       -2.90022        5.82250
N         -1.87009        0.75340        4.01616
C         -1.46023        2.05993        3.99104
C         -2.80196        0.65842        5.01598
C         -2.98285        1.94510        5.64530
H         -3.66376        2.13766        6.46461
C         -2.15701        2.81559        5.00482
H         -2.01302        3.87232        5.19103
C          1.23154       -1.06661        0.47213
C         -0.49127        2.58423        3.14715
C         -3.50324       -0.48741        5.36169
H          2.03238       -1.17916       -0.25162
H         -0.25849        3.63983        3.24528
H         -4.21925       -0.40991        6.17372
H         -2.42388       -5.04952        2.17843
B         -2.17350       -1.56158       -1.89057
N         -1.55674       -0.37919       -2.39584
C         -2.79451       -1.43863       -0.50780
C         -1.47501        0.80987       -1.66057
C         -2.82993       -0.13152        0.22691
C         -2.02130        0.95292       -0.44281
H         -3.28912       -2.25754        0.00958
H         -0.93656        1.62417       -2.13828
H         -3.89211        0.20541        0.18194
H         -1.93608        1.90019        0.07840
H         -2.16276       -2.54929       -2.56594
H         -1.11008       -0.36237       -3.30256
55
TsA C4 quartet perpendicular
Fe        -1.26097       -0.73067        2.77636
O         -2.38548       -0.29188        1.50933
S          0.10290       -1.36983        4.58668
C          1.27429       -0.02614        4.97400
H          1.91822        0.20541        4.12222
H          0.73578        0.87881        5.27119
H          1.88692       -0.35698        5.81852
C         -0.47805        2.57699        3.16147
N         -2.57505       -1.99168        3.66503
C         -3.44792       -1.69575        4.68690
C         -2.78597       -3.30741        3.34752
C         -4.22397       -2.86335        5.02304
H         -4.98199       -2.89642        5.79531
C         -3.81651       -3.86113        4.19087
H         -4.16868       -4.88375        4.14128
N         -1.91662        0.77246        3.98558
C         -2.89321        0.69544        4.94659
C         -1.49106        2.07369        3.97100
C         -2.22631        2.84695        4.94445
H         -2.08068        3.90377        5.12909
C         -3.09335        1.99087        5.55157
H         -3.80827        2.19935        6.33747
N          0.13210        0.49008        2.01392
C          0.27239        1.83596        2.26054
C          1.06686        0.17623        1.06038
C          1.33841        2.37665        1.45303
H          1.65074        3.41328        1.46215
C          1.83469        1.34752        0.71399
H          2.63745        1.36337       -0.01224
N         -0.58570       -2.23437        1.63182
C         -1.08208       -3.51254        1.57517
C          0.44614       -2.18426        0.73142
C          0.60111       -3.46506        0.08002
H          1.34707       -3.68514       -0.67315
C         -0.34872       -4.28630        0.59918
H         -0.54597       -5.32471        0.36467
C         -3.60101       -0.45125        5.28429
C         -2.10395       -4.01705        2.36435
C          1.23204       -1.07138        0.47260
H         -4.34405       -0.36515        6.07118
H         -2.38048       -5.05676        2.21866
H          2.01826       -1.17412       -0.26890
H         -0.24695        3.63402        3.25106
B         -4.41546        2.11989        0.05852
N         -4.78735        1.20621       -0.97763
C         -4.17924        1.48468        1.42183
C         -4.92975       -0.15288       -0.76989
C         -4.21392        0.06563        1.55599
C         -4.69025       -0.72406        0.43610
H         -3.93910        2.05634        2.31395
H         -5.25972       -0.73902       -1.62299
H         -4.34166       -0.36615        2.54294
H         -4.80534       -1.79571        0.55282
H         -4.35336        3.28457       -0.20377
H         -4.98411        1.52974       -1.91583
55
ProdA C4 quartet perpendicular
Fe        -1.25638       -0.73609        2.80379
O         -2.40281       -0.26163        1.45979
S          0.21379       -1.43458        4.43499
C          1.08857        0.02105        5.10632
H          1.66483        0.53436        4.33275
H          0.39448        0.72581        5.57116
H          1.77645       -0.35331        5.87148
C         -3.55154       -0.47986        5.33284
N         -0.57464       -2.25036        1.65721
C         -1.09290       -3.51600        1.57129
C          0.48169       -2.20398        0.78458
C         -0.34234       -4.29227        0.61290
H         -0.55119       -5.32406        0.36035
C          0.63812       -3.48212        0.13191
H          1.40066       -3.70683       -0.60291
N         -2.60278       -1.98546        3.63888
C         -2.83332       -3.29482        3.29824
C         -3.44172       -1.70534        4.69139
C         -4.22875       -2.86866        5.01447
H         -4.96841       -2.90949        5.80387
C         -3.85894       -3.84975        4.14633
H         -4.22818       -4.86519        4.07872
N         -1.90426        0.75466        3.99145
C         -2.84751        0.66617        4.98723
C         -1.50051        2.06765        3.95497
C         -3.03969        1.95773        5.59626
H         -3.72970        2.15806        6.40602
C         -2.21394        2.82751        4.95049
H         -2.08284        3.88805        5.12406
N          0.12680        0.49232        2.01486
C          1.07913        0.16506        1.08400
C          0.24370        1.84310        2.23134
C          1.30920        2.38031        1.42091
H          1.60515        3.42156        1.40687
C          1.83296        1.33924        0.71799
H          2.64558        1.34851        0.00278
C         -2.15436       -4.00653        2.31807
C          1.26819       -1.09174        0.52573
C         -0.51921        2.58701        3.12038
H         -2.44897       -5.03815        2.15378
H          2.06803       -1.20150       -0.19967
H         -0.30913        3.64927        3.19494
H         -4.26682       -0.40205        6.14538
B         -4.99385        1.77273       -0.11274
N         -5.66480        0.64752       -0.67174
C         -4.00994        1.46063        1.00607
C         -5.42290       -0.66762       -0.25557
C         -3.79575        0.06006        1.51066
C         -4.57327       -0.97581        0.73643
H         -3.38684        2.20937        1.49076
H         -5.97295       -1.43822       -0.78951
H         -4.12579        0.02183        2.56599
H         -4.42181       -2.01387        1.01186
H         -5.22723        2.86054       -0.55309
H         -6.32269        0.74923       -1.43266
55
TsA C4 quartet parallel
Fe        -1.26396       -0.72189        2.77124
O         -2.40634       -0.25041        1.53483
S          0.24634       -1.55691        4.38902
C         -0.09325       -0.83784        6.03080
H         -0.06922        0.25394        6.01216
H         -1.06920       -1.17081        6.39797
H          0.67692       -1.20987        6.71422
C         -3.64006       -0.44370        5.24565
N         -0.55242       -2.24091        1.67050
C         -1.02783       -3.53142        1.64118
C          0.45277       -2.18110        0.73963
C         -0.29155       -4.30460        0.67175
H         -0.47089       -5.35034        0.45690
C          0.62669       -3.46941        0.11490
H          1.35835       -3.68587       -0.65319
N         -2.60464       -1.98972        3.65050
C         -2.79259       -3.31252        3.35025
C         -3.50054       -1.68830        4.64292
C         -4.28721       -2.85463        4.97198
H         -5.06613       -2.88088        5.72360
C         -3.84849       -3.86147        4.16837
H         -4.19227       -4.88699        4.12294
N         -1.88125        0.75152        4.00931
C         -2.89079        0.68740        4.94087
C         -1.43466        2.04813        4.01797
C         -3.07046        1.97435        5.56352
H         -3.80089        2.18918        6.33338
C         -2.16698        2.81850        4.99104
H         -2.00248        3.86907        5.19472
N          0.09117        0.51212        1.95808
C          1.00816        0.20556        0.98698
C          0.27144        1.84183        2.24822
C          1.32596        2.39069        1.42640
H          1.66117        3.41943        1.46314
C          1.78308        1.37687        0.64589
H          2.57292        1.39675       -0.09433
C         -2.06613       -4.03303        2.41133
C          1.18783       -1.04714        0.41962
C         -0.42950        2.56010        3.20356
H         -2.32725       -5.07762        2.27319
H          1.95745       -1.14835       -0.33924
H         -0.17569        3.60855        3.32641
H         -4.40169       -0.34337        6.01310
B         -5.15260       -1.55985       -0.13704
N         -5.02655       -0.54520       -1.13761
C         -4.77350       -1.12658        1.27163
C         -4.60011        0.73949       -0.85575
C         -4.19670        0.16201        1.48688
C         -4.22653        1.11680        0.39098
H         -4.88883       -1.76677        2.14053
H         -4.59330        1.43845       -1.68743
H         -4.20147        0.57677        2.49066
H         -3.88516        2.13165        0.56165
H         -5.57312       -2.63141       -0.46095
H         -5.27319       -0.72452       -2.10221
55
ProdA C4 quartet parallel
Fe        -1.26145       -0.73523        2.78594
O         -2.60179       -0.28831        1.61651
S          0.37512       -1.19957        4.36033
C          0.38272       -2.99263        4.70492
H         -0.56590       -3.32533        5.13311
H          0.60091       -3.57353        3.80543
H          1.18070       -3.16236        5.43557
C         -2.12613       -4.01637        2.34669
N          0.08459        0.51302        1.96210
C          1.04132        0.18676        1.03211
C          0.24333        1.84957        2.22859
C          1.81954        1.35244        0.69902
H          2.63865        1.36180       -0.00881
C          1.32078        2.38382        1.43406
H          1.64714        3.41588        1.45826
N         -0.58404       -2.23972        1.63881
C          0.45972       -2.18727        0.74732
C         -1.08237       -3.51840        1.57801
C         -0.33585       -4.29000        0.61656
H         -0.53146       -5.32753        0.37711
C          0.62416       -3.46840        0.10902
H          1.37747       -3.69078       -0.63589
N         -2.53647       -2.00727        3.69566
C         -2.78995       -3.30853        3.33888
C         -3.39234       -1.71385        4.72625
C         -3.83028       -3.85385        4.17549
H         -4.21484       -4.86300        4.09884
C         -4.19710       -2.86873        5.04056
H         -4.94923       -2.89921        5.81865
N         -1.87651        0.75658        4.00962
C         -1.46635        2.06354        3.98536
C         -2.81391        0.66327        5.00580
C         -2.99984        1.95190        5.62980
H         -3.68577        2.14606        6.44454
C         -2.17034        2.82108        4.99289
H         -2.02812        3.87834        5.17756
C          1.22897       -1.06652        0.46953
C         -0.49044        2.58586        3.14900
C         -3.51230       -0.48227        5.35571
H          2.02547       -1.17460       -0.25968
H         -0.25472        3.64057        3.24920
H         -4.23239       -0.40233        6.16388
H         -2.42252       -5.04743        2.18167
B         -1.99394       -1.21200       -2.01749
N         -1.47944        0.06717       -2.38374
C         -2.62144       -1.29709       -0.63568
C         -1.50069        1.17147       -1.52399
C         -2.78442       -0.07981        0.22718
C         -2.06320        1.13418       -0.30550
H         -3.03662       -2.20892       -0.21261
H         -1.02651        2.07353       -1.90145
H         -3.87236        0.16708        0.16545
H         -2.06103        2.02127        0.31812
H         -1.88790       -2.11609       -2.79424
H         -1.02806        0.21864       -3.27563
55
TsA C5 doublet perpendicular
Fe        -1.28537       -0.73407        2.77928
O         -2.28103       -0.20357        1.45401
S          0.40194       -1.17887        4.37670
C          0.25594       -2.92824        4.89121
H         -0.70564       -3.13487        5.36893
H          0.39282       -3.60869        4.04640
H          1.05485       -3.11268        5.61744
C          1.22462       -1.06839        0.47542
N         -1.92159        0.76803        3.98384
C         -1.48517        2.06738        3.97136
C         -2.86928        0.68779        4.96945
C         -2.19136        2.83408        4.97088
H         -2.02889        3.88670        5.16590
C         -3.04602        1.97783        5.59417
H         -3.73362        2.18064        6.40565
N          0.11283        0.50817        1.98877
C          0.25805        1.84492        2.24057
C          1.04844        0.18573        1.04346
C          1.81879        1.35684        0.69239
H          2.62465        1.36854       -0.03044
C          1.32597        2.38634        1.43098
H          1.64410        3.42111        1.44475
N         -0.56957       -2.25658        1.65959
C          0.46043       -2.19165        0.75650
C         -1.06698       -3.52992        1.58773
C          0.62411       -3.46968        0.10350
H          1.37286       -3.68346       -0.64879
C         -0.32598       -4.29830        0.61409
H         -0.51912       -5.33584        0.37209
N         -2.58083       -1.98083        3.64783
C         -3.44398       -1.69157        4.68277
C         -2.79758       -3.30421        3.32629
C         -3.82780       -3.85186        4.17007
H         -4.18556       -4.87245        4.11821
C         -4.22224       -2.85694        5.01353
H         -4.97198       -2.89325        5.79380
C         -0.48549        2.57902        3.15492
C         -3.58004       -0.45739        5.30506
C         -2.11496       -4.02354        2.35462
H         -0.24784        3.63322        3.25872
H         -4.30349       -0.38227        6.11104
H         -2.40266       -5.05965        2.20566
H          2.00956       -1.17343       -0.26709
B         -4.90255        1.60766       -0.51350
N         -4.91872        1.64521        0.93448
C         -4.54752        0.25839       -1.12028
C         -4.61318        0.58420        1.71115
C         -4.21949       -0.77899       -0.29281
C         -4.17962       -0.62172        1.13978
H         -4.53585        0.08290       -2.19420
H         -4.65739        0.70764        2.78686
H         -3.94573       -1.75729       -0.68392
H         -4.14749       -1.49760        1.77309
H         -5.18144        2.61240       -1.09403
H         -5.14297        2.50221        1.42683
55
ProdA C5 doublet perpendicular
Fe        -1.16131       -0.77154        2.90556
O         -2.76218       -0.29606        1.37583
S          0.29648       -1.44108        4.42674
C          1.15435        0.01935        5.11932
H          1.69308        0.57346        4.34653
H          0.45832        0.69175        5.62757
H          1.87754       -0.35646        5.85065
C         -3.57495       -0.46547        5.28276
N         -0.59587       -2.24525        1.64306
C         -1.07618       -3.53092        1.58638
C          0.45111       -2.19445        0.75359
C         -0.32831       -4.30325        0.62325
H         -0.51320       -5.34460        0.39113
C          0.62221       -3.47575        0.10977
H          1.37872       -3.69621       -0.63304
N         -2.56873       -2.00120        3.65596
C         -2.79671       -3.31499        3.33484
C         -3.44138       -1.70463        4.67180
C         -4.24103       -2.86338        4.99984
H         -5.00684       -2.88646        5.76491
C         -3.84417       -3.86126        4.16691
H         -4.21350       -4.87716        4.10517
N         -1.89026        0.76106        3.98214
C         -2.86053        0.67882        4.95119
C         -1.47153        2.07191        3.97844
C         -3.06180        1.96851        5.56724
H         -3.77415        2.16838        6.35787
C         -2.20413        2.83393        4.96067
H         -2.06375        3.89057        5.15133
N          0.09750        0.51157        1.98894
C          1.05188        0.18436        1.05241
C          0.27238        1.85257        2.25097
C          1.35028        2.38147        1.45268
H          1.68204        3.41208        1.46989
C          1.83693        1.34605        0.71385
H          2.64921        1.35285       -0.00220
C         -2.11231       -4.03228        2.36329
C          1.22301       -1.07176        0.48131
C         -0.46924        2.58917        3.16703
H         -2.39133       -5.07137        2.21703
H          2.01876       -1.18032       -0.24974
H         -0.23139        3.64335        3.27385
H         -4.31353       -0.37749        6.07389
B         -4.78096       -0.51239       -0.97983
N         -3.40290       -0.81795       -0.91727
C         -5.26755        0.72279       -0.16801
C         -2.50605       -0.16567       -0.04441
C         -4.39427        1.43379        0.57342
C         -2.98385        1.00411        0.72763
H         -6.29453        1.07874       -0.23365
H         -1.45455       -0.26016       -0.29534
H         -4.67451        2.35933        1.07540
H         -2.26132        1.74997        1.04538
H         -5.48039       -1.16616       -1.69478
H         -3.00506       -1.59400       -1.43077
55
TsA C5 doublet parallel
Fe        -1.28387       -0.72014        2.75638
O         -2.61981       -0.45569        1.67629
S          0.27355       -1.19682        4.48350
C          0.58009       -2.99722        4.55934
H         -0.33517       -3.55362        4.77818
H          1.02230       -3.37622        3.63437
H          1.28895       -3.16024        5.37845
C          1.22416       -1.06462        0.46506
N         -1.89125        0.76956        3.98652
C         -1.47852        2.07417        3.97317
C         -2.84812        0.67719        4.96567
C         -2.19444        2.83283        4.97185
H         -2.04889        3.88820        5.16506
C         -3.04014        1.96521        5.58983
H         -3.73786        2.15985        6.39444
N          0.05838        0.52168        1.93690
C          0.23231        1.85889        2.21559
C          1.03510        0.18875        1.02903
C          1.82427        1.35057        0.70373
H          2.66332        1.35182        0.01888
C          1.32054        2.38769        1.43160
H          1.66379        3.41411        1.46991
N         -0.56668       -2.24328        1.65094
C          0.45880       -2.19003        0.74591
C         -1.06991       -3.51915        1.58961
C          0.61862       -3.47052        0.09945
H          1.36342       -3.69048       -0.65480
C         -0.33431       -4.29208        0.61758
H         -0.53268       -5.32969        0.38028
N         -2.55694       -2.00687        3.68312
C         -3.42946       -1.70537        4.69298
C         -2.78959       -3.31224        3.34535
C         -3.83758       -3.85973        4.17763
H         -4.20642       -4.87576        4.11490
C         -4.23028       -2.86463        5.01688
H         -4.99141       -2.89083        5.78639
C         -0.49572        2.59466        3.14018
C         -3.55853       -0.46553        5.30416
C         -2.10662       -4.02057        2.36501
H         -0.24979        3.64645        3.24956
H         -4.29207       -0.37660        6.09962
H         -2.39326       -5.05542        2.20446
H          2.02582       -1.17212       -0.25892
B         -1.17436       -0.04114       -2.05269
N         -1.11620        1.10151       -1.16758
C         -2.37808       -0.95184       -1.84972
C         -2.02574        1.34547       -0.19931
C         -3.25627       -0.68215       -0.84105
C         -3.06714        0.43423        0.06679
H         -2.56682       -1.82301       -2.47407
H         -1.90548        2.24475        0.39326
H         -4.12392       -1.31177       -0.65324
H         -3.93036        0.82812        0.58820
H         -0.30935       -0.15541       -2.86710
H         -0.33718        1.74964       -1.20614
55
ProdA C5 doublet parallel
Fe        -1.15857       -0.77130        2.90535
O         -2.71735       -0.08469        1.41734
S          0.29312       -1.47024        4.41828
C          1.16271       -0.02035        5.11768
H          1.71747        0.52506        4.34989
H          0.46919        0.66243        5.61519
H          1.87223       -0.40349        5.85851
C         -3.57878       -0.46783        5.27923
N         -0.60120       -2.24878        1.63672
C         -1.06591       -3.54293        1.59468
C          0.45307       -2.20012        0.75438
C         -0.30188       -4.31935        0.64873
H         -0.47411       -5.36531        0.42790
C          0.64256       -3.48777        0.13066
H          1.40505       -3.70935       -0.60553
N         -2.58975       -1.99788        3.63351
C         -2.81081       -3.31790        3.32099
C         -3.46109       -1.70149        4.65325
C         -4.26263       -2.85793        4.97784
H         -5.02660       -2.88200        5.74481
C         -3.86212       -3.85973        4.14882
H         -4.22606       -4.87822        4.09570
N         -1.86574        0.74859        4.00849
C         -2.84539        0.66950        4.96618
C         -1.45447        2.05903        3.99676
C         -3.04764        1.96030        5.58252
H         -3.76611        2.16206        6.36704
C         -2.18833        2.82361        4.97744
H         -2.05180        3.88170        5.16225
N          0.10085        0.50448        1.99361
C          1.04215        0.18203        1.04476
C          0.26385        1.84663        2.24556
C          1.32550        2.38339        1.42937
H          1.64687        3.41735        1.43740
C          1.81183        1.35004        0.68863
H          2.61406        1.36073       -0.03863
C         -2.10938       -4.04232        2.36476
C          1.21797       -1.07434        0.47645
C         -0.46696        2.57983        3.17132
H         -2.37731       -5.08593        2.22966
H          2.01255       -1.18145       -0.25602
H         -0.23651        3.63642        3.26916
H         -4.32076       -0.37908        6.06714
B         -5.39645        0.47947       -0.05600
N         -4.86547       -0.72292        0.46230
C         -4.38919        1.47864       -0.69462
C         -3.48042       -0.97483        0.56703
C         -3.07147        1.19373       -0.71439
C         -2.53310       -0.01127       -0.03919
H         -4.72589        2.38444       -1.19655
H         -3.19927       -2.01634        0.68287
H         -2.34815        1.81671       -1.23944
H         -1.55260       -0.36458       -0.34546
H         -6.58111        0.63455       -0.03939
H         -5.45781       -1.43288        0.87370
55
TsA C5 quartet perpendicular
Fe        -1.24470       -0.73797        2.79016
O         -2.39730       -0.30443        1.53929
S          0.13568       -1.38354        4.57420
C          1.27471       -0.01778        4.98743
H          1.90192        0.25717        4.13586
H          0.71820        0.86316        5.32116
H          1.90946       -0.35810        5.81169
C         -3.56540       -0.46451        5.31668
N         -0.57593       -2.23742        1.64114
C         -1.07920       -3.51238        1.57827
C          0.45957       -2.18840        0.74521
C         -0.34352       -4.28687        0.60439
H         -0.54513       -5.32333        0.36511
C          0.61340       -3.46909        0.09301
H          1.36163       -3.69055       -0.65747
N         -2.56365       -1.99861        3.67701
C         -2.78927       -3.30655        3.34379
C         -3.43009       -1.70292        4.70127
C         -4.22244       -2.86490        5.02447
H         -4.97950       -2.89770        5.79777
C         -3.82882       -3.85762        4.17987
H         -4.19324       -4.87532        4.11875
N         -1.90316        0.76984        3.99775
C         -2.85821        0.68390        4.98011
C         -1.48641        2.07367        3.97583
C         -3.05140        1.97643        5.59340
H         -3.74811        2.17859        6.39720
C         -2.20536        2.84014        4.96697
H         -2.06030        3.89683        5.15389
N          0.13386        0.49114        2.01267
C          1.07063        0.17591        1.06214
C          0.26343        1.84006        2.24936
C          1.32421        2.38235        1.43519
H          1.63091        3.42083        1.43713
C          1.82907        1.35055        0.70551
H          2.63283        1.36631       -0.01970
C         -2.11007       -4.01421        2.35740
C          1.24354       -1.07488        0.48318
C         -0.48863        2.58216        3.14891
H         -2.39497       -5.05010        2.20150
H          2.03135       -1.17897       -0.25633
H         -0.26030        3.64031        3.23489
H         -4.29755       -0.38313        6.11428
B         -4.97148        0.52059       -1.12954
N         -4.38369        1.59604       -0.36576
C         -5.25540       -0.75064       -0.33812
C         -4.07064        1.50011        0.94982
C         -4.88695       -0.81938        0.97412
C         -4.19313        0.27078        1.63267
H         -5.74545       -1.61715       -0.77850
H         -3.64991        2.37050        1.44067
H         -5.06520       -1.71030        1.57325
H         -4.20078        0.31129        2.71343
H         -5.20256        0.72185       -2.28346
H         -4.18283        2.48781       -0.80291
55
ProdA C5 quartet perpendicular
Fe        -1.13432       -0.81699        2.95206
O         -3.18859       -0.11890        0.72585
S          0.39622       -1.59005        4.58358
C          1.10347       -0.09307        5.37534
H          1.61687        0.53587        4.64209
H          0.32626        0.49880        5.86729
H          1.82912       -0.41382        6.12893
C         -0.45737        2.54232        3.19749
N         -2.70096       -1.96150        3.54062
C         -3.60793       -1.66000        4.53119
C         -2.97224       -3.25779        3.16699
C         -4.47638       -2.78351        4.77354
H         -5.27387       -2.79886        5.50575
C         -4.08509       -3.77373        3.92194
H         -4.49482       -4.77002        3.81254
N         -1.92560        0.73142        3.97049
C         -2.93537        0.67373        4.90507
C         -1.47564        2.03209        3.98933
C         -2.21279        2.80328        4.95673
H         -2.05136        3.85495        5.15686
C         -3.11503        1.95925        5.52856
H         -3.85019        2.17411        6.29362
N          0.07624        0.47612        1.98553
C          0.26120        1.81052        2.26408
C          1.00035        0.16684        1.01364
C          1.32078        2.35042        1.45002
H          1.65439        3.38002        1.47816
C          1.78223        1.32938        0.67756
H          2.57257        1.34583       -0.06212
N         -0.67036       -2.23056        1.58417
C         -1.20015       -3.49556        1.47858
C          0.36174       -2.18240        0.67590
C          0.48777       -3.44408       -0.00756
H          1.22489       -3.65925       -0.77065
C         -0.48456       -4.25776        0.48736
H         -0.71061       -5.28154        0.21711
C         -3.70948       -0.44151        5.18559
C         -2.27560       -3.98018        2.20834
C          1.15215       -1.07361        0.41403
H         -4.47371       -0.34300        5.95001
H         -2.59115       -5.00180        2.02079
H          1.93002       -1.17724       -0.33588
H         -0.20499        3.59120        3.31725
B         -5.91483        0.74339        1.93793
N         -5.36772       -0.54058        1.73120
C         -5.62490        1.81733        0.85126
C         -4.42526       -0.82815        0.71262
C         -4.85429        1.51235       -0.21249
C         -4.15269        0.21025       -0.31403
H         -6.09765        2.79828        0.87702
H         -4.32567       -1.88524        0.47282
H         -4.72808        2.19667       -1.05178
H         -3.82406       -0.09725       -1.30653
H         -6.63370        0.91554        2.87819
H         -5.52178       -1.29502        2.38887
55
TsA C5 quartet parallel
Fe        -1.28504       -0.73900        2.78839
O         -2.50440       -0.29731        1.60323
S          0.44248       -1.17058        4.32749
C          0.48089       -2.96552        4.66667
H         -0.45736       -3.31350        5.10656
H          0.68521       -3.53725        3.75726
H          1.29580       -3.14105        5.37667
C         -2.12891       -4.01222        2.34087
N          0.09277        0.51841        1.95707
C          1.06051        0.18640        1.04732
C          0.23069        1.85848        2.20286
C          1.83203        1.35578        0.69908
H          2.66707        1.36033        0.00934
C          1.31016        2.39629        1.40861
H          1.63132        3.43047        1.42432
N         -0.57107       -2.25036        1.65428
C          0.47588       -2.19555        0.76921
C         -1.07889       -3.51909        1.57445
C         -0.33101       -4.29264        0.61091
H         -0.53163       -5.32735        0.36303
C          0.63857       -3.47488        0.11906
H          1.39704       -3.69584       -0.62121
N         -2.54737       -1.99720        3.68172
C         -2.79444       -3.30321        3.33026
C         -3.40457       -1.70699        4.71486
C         -3.83207       -3.85095        4.17037
H         -4.21052       -4.86283        4.09839
C         -4.20284       -2.86629        5.03303
H         -4.95238       -2.89997        5.81356
N         -1.90059        0.75999        3.99403
C         -1.49851        2.07028        3.95222
C         -2.83929        0.67589        4.98561
C         -3.03758        1.97161        5.59376
H         -3.72611        2.17195        6.40486
C         -2.21232        2.83757        4.94760
H         -2.07690        3.89785        5.12033
C          1.25028       -1.07596        0.49666
C         -0.52282        2.59162        3.11388
C         -3.53021       -0.47503        5.34081
H          2.05479       -1.19103       -0.22310
H         -0.30139        3.65071        3.20570
H         -4.25163       -0.39703        6.14825
H         -2.42883       -5.04252        2.17596
B         -0.93550       -0.34912       -2.11452
N         -1.01321        0.89519       -1.38668
C         -2.05594       -1.33932       -1.81579
C         -1.98012        1.18009       -0.48318
C         -2.98719       -1.03253       -0.86805
C         -2.93625        0.20518       -0.10434
H         -2.14456       -2.29546       -2.32807
H         -1.96191        2.15467       -0.00908
H         -3.79961       -1.71377       -0.62182
H         -3.87156        0.58852        0.28816
H         -0.03910       -0.48444       -2.89145
H         -0.30374        1.60939       -1.50485
55
ProdA C5 quartet parallel
Fe        -1.12935       -0.81702        2.95887
O         -3.48481        0.09517        0.84586
S          0.39946       -1.59424        4.58767
C          1.14793       -0.10605        5.35776
H          1.67716        0.50017        4.61658
H          0.38830        0.51203        5.84484
H          1.86626       -0.43740        6.11379
C         -0.44215        2.53794        3.21300
N         -2.69956       -1.96215        3.53950
C         -3.63102       -1.64908        4.50371
C         -2.95069       -3.26946        3.18904
C         -4.49303       -2.77533        4.75267
H         -5.30758       -2.78123        5.46584
C         -4.07192       -3.78159        3.93494
H         -4.46706       -4.78543        3.84176
N         -1.92945        0.73423        3.96453
C         -2.96162        0.68556        4.87477
C         -1.47069        2.03153        3.99352
C         -2.22067        2.80784        4.94701
H         -2.05432        3.85785        5.15161
C         -3.14434        1.97199        5.49537
H         -3.89551        2.19264        6.24298
N          0.07487        0.47656        1.98508
C          0.26952        1.80812        2.27315
C          0.98838        0.17211        1.00103
C          1.32448        2.34955        1.45474
H          1.66338        3.37723        1.48885
C          1.77182        1.33385        0.66711
H          2.55429        1.35336       -0.08078
N         -0.67474       -2.22894        1.58081
C         -1.17943       -3.50755        1.50061
C          0.35192       -2.17778        0.66457
C          0.49222       -3.44559       -0.00324
H          1.22614       -3.65892       -0.76991
C         -0.45912       -4.27040        0.51419
H         -0.66788       -5.30233        0.26173
C         -3.74934       -0.42326        5.14023
C         -2.23998       -3.99997        2.24702
C          1.13319       -1.06505        0.39317
H         -4.53265       -0.31658        5.88393
H         -2.53867       -5.02989        2.07871
H          1.90487       -1.16594       -0.36344
H         -0.18332        3.58445        3.33919
B         -6.54107       -0.27519        1.23928
N         -5.48542       -1.20657        1.32554
C         -6.42966        0.81969        0.14042
C         -4.27048       -1.07170        0.60699
C         -5.34348        0.86875       -0.65781
C         -4.17460       -0.01584       -0.43213
H         -7.24792        1.50906       -0.06406
H         -3.69061       -1.98755        0.51996
H         -5.28303        1.54352       -1.51209
H         -3.49286       -0.15648       -1.27056
H         -7.49218       -0.41895        1.95066
H         -5.49457       -1.96342        1.99880
55
TsA C6 doublet perpendicular
Fe        -1.29472       -0.71505        2.75845
O         -2.30128       -0.20992        1.47315
S          0.35931       -1.43804        4.36071
C          0.96783        0.01398        5.28858
H          1.44254        0.74313        4.62619
H          0.17121        0.50363        5.85477
H          1.72353       -0.35428        5.99114
C         -3.57155       -0.46750        5.31168
N         -0.57715       -2.24416        1.65249
C         -1.08412       -3.51433        1.57637
C          0.46534       -2.19074        0.76456
C         -0.33760       -4.28907        0.61252
H         -0.53701       -5.32499        0.36931
C          0.62646       -3.47039        0.11410
H          1.38291       -3.69080       -0.62829
N         -2.61515       -1.97334        3.62472
C         -2.82634       -3.29071        3.30492
C         -3.45018       -1.69785        4.68203
C         -4.21855       -2.86985        5.02433
H         -4.94899       -2.91485        5.82215
C         -3.83754       -3.85440        4.16597
H         -4.18664       -4.87799        4.11549
N         -1.89844        0.75877        3.99453
C         -2.86178        0.67879        4.97082
C         -1.49182        2.07050        3.95838
C         -3.06891        1.97583        5.56549
H         -3.77106        2.18272        6.36331
C         -2.22506        2.83999        4.93166
H         -2.09246        3.90052        5.10457
N          0.12439        0.50560        2.00059
C          1.06266        0.18219        1.05622
C          0.25596        1.85016        2.23278
C          1.32079        2.39034        1.41905
H          1.62890        3.42818        1.41918
C          1.82509        1.35531        0.69601
H          2.63205        1.36558       -0.02556
C         -2.13875       -4.00580        2.33284
C          1.24053       -1.07287        0.49209
C         -0.50077        2.58727        3.13223
H         -2.42266       -5.04257        2.18141
H          2.03038       -1.18134       -0.24457
H         -0.28689        3.64840        3.21451
H         -4.29126       -0.38749        6.12048
B         -4.57120        2.52016        0.71696
N         -4.38341        1.58097        1.78371
C         -4.81720        1.90197       -0.65628
C         -4.32851        0.22972        1.60131
C         -4.83542        0.52268       -0.77750
C         -4.61807       -0.31129        0.33481
H         -4.98859        2.49629       -1.55160
H         -4.35229       -0.39333        2.48390
H         -5.02194        0.04721       -1.73978
H         -4.61919       -1.39033        0.23462
H         -4.55361        3.68534        0.97822
H         -4.18179        1.89439        2.72643
55
ProdA C6 doublet perpendicular
Fe        -1.21064       -0.74913        2.84840
O         -2.39454       -0.26109        1.53527
S          0.32346       -1.45345        4.41815
C          1.20754       -0.00005        5.08212
H          1.76283        0.52348        4.30024
H          0.52197        0.69604        5.57141
H          1.91538       -0.38004        5.82601
C         -3.41669       -0.52716        5.45878
N         -0.56117       -2.24954        1.66742
C         -1.08151       -3.51428        1.58202
C          0.46962       -2.19281        0.76496
C         -0.35863       -4.27936        0.59400
H         -0.57494       -5.30807        0.33543
C          0.60789       -3.46363        0.09455
H          1.34876       -3.67969       -0.66453
N         -2.52467       -2.00926        3.71409
C         -2.76818       -3.31386        3.36294
C         -3.32725       -1.74416        4.79883
C         -4.10306       -2.91204        5.13240
H         -4.81533       -2.96407        5.94591
C         -3.76470       -3.88030        4.23757
H         -4.13730       -4.89431        4.16774
N         -1.82755        0.72788        4.06624
C         -2.73062        0.62543        5.09867
C         -1.42891        2.04449        4.02868
C         -2.90444        1.90952        5.72625
H         -3.56337        2.09915        6.56394
C         -2.10879        2.79047        5.05682
H         -1.97611        3.84975        5.23666
N          0.14451        0.49162        2.02769
C          1.06889        0.17528        1.06557
C          0.26074        1.84131        2.24831
C          1.29769        2.38963        1.40852
H          1.58696        3.43270        1.39133
C          1.80523        1.35570        0.68388
H          2.59478        1.37390       -0.05647
C         -2.12120       -4.01346        2.35328
C          1.24592       -1.07663        0.49297
C         -0.47875        2.57550        3.16515
H         -2.42217       -5.04243        2.18462
H          2.02389       -1.17826       -0.25686
H         -0.27121        3.63812        3.24148
H         -4.10108       -0.46080        6.29837
B         -4.59755        2.03510        0.16877
N         -3.89289        1.53742        1.27948
C         -5.35971        1.00427       -0.68993
C         -3.75656        0.14205        1.65106
C         -5.30188       -0.34547       -0.31707
C         -4.58125       -0.76695        0.78491
H         -5.94022        1.26884       -1.57137
H         -4.06649        0.02170        2.69993
H         -5.83240       -1.10274       -0.89560
H         -4.53245       -1.81803        1.05301
H         -4.58483        3.21574       -0.03645
H         -3.34431        2.14873        1.87207
55
TsA C6 doublet parallel
Fe        -1.32341       -0.72176        2.73602
O         -2.37903       -0.18542        1.49091
S          0.37955       -1.20272        4.42518
C          0.29696       -2.97533        4.85327
H         -0.65968       -3.24520        5.30793
H          0.48015       -3.61247        3.98355
H          1.09322       -3.15594        5.58458
C         -2.11069       -4.02598        2.36101
N          0.10432        0.51002        1.98249
C          1.04014        0.19046        1.03478
C          0.26796        1.84294        2.25018
C          1.82306        1.35595        0.69721
H          2.63090        1.36705       -0.02350
C          1.34193        2.38194        1.44931
H          1.67293        3.41237        1.47768
N         -0.58376       -2.24836        1.64680
C          0.44883       -2.18632        0.74274
C         -1.06786       -3.52870        1.58854
C         -0.32196       -4.29951        0.62284
H         -0.50727       -5.34061        0.39105
C          0.62089       -3.46782        0.10212
H          1.37214       -3.68431       -0.64682
N         -2.58905       -1.98454        3.63666
C         -2.79273       -3.30661        3.33524
C         -3.46269       -1.68589        4.65918
C         -3.81685       -3.85885        4.18652
H         -4.15955       -4.88516        4.14871
C         -4.22855       -2.85569        5.00931
H         -4.97937       -2.88718        5.78871
N         -1.92636        0.77104        3.96885
C         -1.48461        2.06816        3.96955
C         -2.89617        0.69679        4.93036
C         -3.07938        1.98565        5.55608
H         -3.78655        2.18980        6.35002
C         -2.20557        2.83769        4.95671
H         -2.04261        3.88940        5.15561
C          1.20982       -1.06159        0.45957
C         -0.47114        2.57578        3.16948
C         -3.61016       -0.44704        5.26305
H          1.99630       -1.16672       -0.28156
H         -0.22462        3.62698        3.28322
H         -4.34694       -0.36378        6.05612
H         -2.38565       -5.06669        2.22256
B         -4.03039       -2.99996       -0.32089
N         -3.48868       -1.68270       -0.48416
C         -5.14510       -3.12064        0.71350
C         -3.84589       -0.60283        0.28061
C         -5.53420       -1.98672        1.41356
C         -4.91949       -0.74567        1.19503
H         -5.66343       -4.05403        0.92346
H         -3.61955        0.37423       -0.12534
H         -6.33497       -2.03291        2.15036
H         -5.23017        0.13686        1.74194
H         -3.61529       -3.87335       -1.02169
H         -2.73304       -1.50863       -1.13577
55
ProdA C6 doublet parallel
Fe        -1.28329       -0.71086        2.76944
O         -2.52504       -0.39358        1.43847
S          0.15083       -1.41411        4.48139
C          1.47238       -0.17692        4.72172
H          2.11539       -0.08839        3.84325
H          1.06540        0.80329        4.98194
H          2.07275       -0.53946        5.56373
C         -0.43138        2.57556        3.20976
N         -2.57263       -1.99175        3.66226
C         -3.47958       -1.68210        4.64482
C         -2.76005       -3.31754        3.36529
C         -4.25823       -2.84761        4.98037
H         -5.04117       -2.86911        5.72765
C         -3.81219       -3.86070        4.18794
H         -4.15358       -4.88729        4.14860
N         -1.92188        0.77870        3.95945
C         -2.91316        0.70052        4.90726
C         -1.45687        2.06908        3.99411
C         -2.18368        2.82930        4.97980
H         -2.01132        3.87549        5.19755
C         -3.08533        1.98131        5.54490
H         -3.80885        2.18618        6.32350
N          0.09915        0.50686        1.99218
C          0.28525        1.84075        2.27724
C          1.01398        0.19176        1.01213
C          1.34474        2.37347        1.46409
H          1.68573        3.40042        1.49706
C          1.79498        1.35371        0.68021
H          2.58312        1.37056       -0.06184
N         -0.58383       -2.24233        1.63332
C         -1.04327       -3.53291        1.61547
C          0.42536       -2.17928        0.70963
C          0.60656       -3.46765        0.08418
H          1.34133       -3.68135       -0.68158
C         -0.30435       -4.30667        0.64559
H         -0.47537       -5.35537        0.43820
C         -3.64563       -0.43311        5.22617
C         -2.05566       -4.04251        2.41420
C          1.17308       -1.05007        0.41308
H         -4.40339       -0.33710        5.99725
H         -2.31340       -5.08953        2.29099
H          1.94339       -1.14213       -0.34595
H         -0.17286        3.62221        3.33209
B         -4.42875        2.66293        1.85556
N         -4.20424        1.28120        1.71444
C         -3.53503        3.59658        1.01543
C         -3.24652        0.64778        0.82121
C         -2.54228        3.01949        0.20854
C         -2.37442        1.65098        0.11996
H         -3.61462        4.68183        1.02852
H         -3.81922        0.11556        0.03350
H         -1.86707        3.64947       -0.37209
H         -1.60502        1.22201       -0.51474
H         -5.28667        3.03304        2.60549
H         -4.74593        0.60087        2.23405
55
TsA C6 quartet perpendicular
Fe        -1.26831       -0.70440        2.76806
O         -2.39563       -0.27925        1.53022
S          0.12310       -1.47293        4.55057
C          1.26346       -0.11887        4.99853
H          1.95157        0.10844        4.17981
H          0.71512        0.78990        5.26293
H          1.83472       -0.44344        5.87419
C         -0.43997        2.57372        3.19992
N         -2.59888       -1.98681        3.64792
C         -3.49344       -1.68353        4.64015
C         -2.77514       -3.31689        3.36356
C         -4.26401       -2.85277        4.98782
H         -5.03706       -2.87853        5.74534
C         -3.81737       -3.86702        4.19676
H         -4.14837       -4.89753        4.16972
N         -1.88477        0.76580        4.00089
C         -2.89415        0.69316        4.93319
C         -1.44950        2.06352        4.00820
C         -2.19079        2.83233        4.98047
H         -2.03433        3.88461        5.18142
C         -3.08506        1.98279        5.55320
H         -3.81567        2.19115        6.32454
N          0.11138        0.50234        2.00233
C          0.28131        1.84058        2.27011
C          1.03026        0.18876        1.02612
C          1.33903        2.37915        1.45032
H          1.66856        3.41020        1.47287
C          1.80411        1.35694        0.68319
H          2.59442        1.37367       -0.05654
N         -0.57689       -2.24238        1.63538
C         -1.04953       -3.52943        1.60625
C          0.43353       -2.18356        0.71709
C          0.60360       -3.46788        0.07794
H          1.34008       -3.68367       -0.68569
C         -0.31838       -4.30303        0.62867
H         -0.49608       -5.34919        0.41328
C         -3.64214       -0.43463        5.23387
C         -2.06584       -4.03589        2.40663
C          1.19184       -1.05352        0.43313
H         -4.40209       -0.33661        6.00310
H         -2.32054       -5.08419        2.28334
H          1.96535       -1.14737       -0.32280
H         -0.19529        3.62588        3.30700
B         -4.18614       -0.30681       -1.53562
N         -3.76601       -1.21343       -0.50880
C         -5.09800        0.82718       -1.07326
C         -4.04470       -1.04465        0.82243
C         -5.43937        0.90399        0.26905
C         -4.95231       -0.02379        1.20305
H         -5.50871        1.57404       -1.74957
H         -3.90444       -1.90292        1.46483
H         -6.10661        1.68503        0.63243
H         -5.22014        0.04184        2.25130
H         -3.83092       -0.51797       -2.65667
H         -3.13244       -1.97690       -0.71327
55
ProdA C6 quartet perpendicular
Fe        -1.23094       -0.74471        2.83726
O         -2.62951       -0.27245        1.66525
S          0.43090       -1.33061        4.30605
C         -0.23798       -1.38270        6.00537
H         -0.61097       -0.40408        6.31841
H         -1.03862       -2.12099        6.09770
H          0.58677       -1.67275        6.66403
C         -3.61197       -0.44955        5.27039
N         -0.58704       -2.23573        1.63068
C         -1.05741       -3.52558        1.60575
C          0.44382       -2.17940        0.72463
C         -0.31372       -4.29819        0.64153
H         -0.49378       -5.34347        0.42566
C          0.61830       -3.46777        0.10186
H          1.36250       -3.68617       -0.65320
N         -2.54615       -2.00661        3.69950
C         -2.76456       -3.31820        3.36628
C         -3.45826       -1.69249        4.67446
C         -4.26165       -2.85090        4.98267
H         -5.04990       -2.86856        5.72429
C         -3.83356       -3.85574        4.17271
H         -4.19716       -4.87321        4.10787
N         -1.86474        0.75134        4.02939
C         -2.87356        0.68163        4.95726
C         -1.44268        2.05547        4.00813
C         -3.07463        1.97819        5.55754
H         -3.80996        2.19031        6.32301
C         -2.19114        2.82809        4.96964
H         -2.04652        3.88534        5.15077
N          0.08384        0.51497        1.95417
C          1.02689        0.19418        1.00690
C          0.26289        1.84618        2.24639
C          1.33176        2.38293        1.44129
H          1.66491        3.41225        1.47403
C          1.80693        1.36060        0.67986
H          2.61001        1.37572       -0.04568
C         -2.07589       -4.03323        2.39785
C          1.20378       -1.05622        0.43306
C         -0.45292        2.57316        3.18605
H         -2.34891       -5.07365        2.25501
H          1.99030       -1.16123       -0.30681
H         -0.21157        3.62547        3.29395
H         -4.38286       -0.34969        6.02742
B         -3.74937        1.96159       -0.72836
N         -2.69037        1.37301       -0.01534
C         -4.78582        1.00317       -1.34901
C         -2.52489       -0.04547        0.27341
C         -4.62377       -0.37512       -1.14393
C         -3.56986       -0.88458       -0.41127
H         -5.64395        1.33654       -1.92932
H         -1.52870       -0.35845       -0.07874
H         -5.34043       -1.08287       -1.56307
H         -3.47248       -1.95346       -0.24429
H         -3.78144        3.15595       -0.83033
H         -1.99326        1.93945        0.45241
55
TsA C6 quartet parallel
Fe        -1.25312       -0.73607        2.79996
O         -2.35085       -0.49013        1.38747
S          0.35070       -1.48642        4.30309
C          0.30086       -0.48342        5.83350
H          0.50742        0.57103        5.63207
H         -0.66391       -0.57321        6.34013
H          1.07970       -0.87113        6.49833
C         -3.64121       -0.42363        5.25508
N         -0.55708       -2.25218        1.66683
C         -1.04479       -3.53062        1.63118
C          0.44726       -2.18143        0.73930
C         -0.31387       -4.30056        0.65305
H         -0.49768       -5.34434        0.43276
C          0.60984       -3.46695        0.10292
H          1.34270       -3.68271       -0.66402
N         -2.60594       -1.96687        3.66293
C         -2.79541       -3.28871        3.35088
C         -3.50149       -1.66423        4.65298
C         -4.28805       -2.83059        4.97654
H         -5.06929       -2.85463        5.72537
C         -3.85286       -3.83390        4.16957
H         -4.19994       -4.85785        4.11693
N         -1.90839        0.77128        3.98126
C         -2.89977        0.70337        4.93091
C         -1.44975        2.06744        3.99741
C         -3.07147        1.98953        5.55701
H         -3.78885        2.19797        6.34058
C         -2.17635        2.83497        4.97699
H         -2.00294        3.88315        5.18517
N          0.10671        0.52731        1.98885
C          1.02762        0.19845        1.02646
C          0.29569        1.85265        2.27719
C          1.36796        2.38242        1.46956
H          1.71499        3.40715        1.50681
C          1.82088        1.35901        0.69735
H          2.61880        1.36649       -0.03422
C         -2.08321       -4.01925        2.41120
C          1.19240       -1.04901        0.44227
C         -0.42936        2.58072        3.20846
H         -2.35774       -5.06091        2.27989
H          1.96659       -1.14563       -0.31211
H         -0.17342        3.62728        3.33897
H         -4.39365       -0.32264        6.03040
B         -5.93914       -0.47853        1.12889
N         -4.72929       -0.28816        0.39593
C         -6.18702        0.52294        2.25446
C         -3.76265        0.64176        0.72215
C         -5.24332        1.50993        2.48475
C         -4.06392        1.59387        1.72094
H         -7.07925        0.51149        2.87776
H         -3.06540        0.90812       -0.06267
H         -5.39413        2.26121        3.25916
H         -3.34704        2.38738        1.89580
H         -6.66886       -1.36598        0.79847
H         -4.45729       -0.93222       -0.33655
55
ProdA C6 quartet parallel
Fe        -1.27251       -0.72368        2.78987
O         -2.42632       -0.30890        1.40496
S          0.18824       -1.40821        4.45541
C          1.26364       -0.01164        4.93007
H          1.89853        0.31126        4.10184
H          0.68022        0.83608        5.29771
H          1.89942       -0.37870        5.74295
C         -0.48951        2.58987        3.14823
N         -2.57078       -1.99094        3.66282
C         -3.41624       -1.70508        4.70665
C         -2.79966       -3.30139        3.32484
C         -4.19975       -2.86803        5.03549
H         -4.94437       -2.90429        5.82019
C         -3.82535       -3.85381        4.17401
H         -4.19272       -4.87020        4.11081
N         -1.90923        0.76625        3.97960
C         -2.84392        0.67226        4.98205
C         -1.47607        2.06990        3.97508
C         -2.17065        2.82106        4.98994
H         -2.01543        3.87400        5.18831
C         -3.01206        1.95411        5.61726
H         -3.69449        2.14787        6.43483
N          0.11803        0.50309        2.00502
C          0.25378        1.85036        2.23919
C          1.05829        0.17809        1.05862
C          1.31429        2.38624        1.42383
H          1.62293        3.42399        1.42162
C          1.81747        1.34920        0.69882
H          2.62166        1.35990       -0.02585
N         -0.57974       -2.24369        1.64425
C         -1.08352       -3.51632        1.57446
C          0.46370       -2.19145        0.75722
C          0.62469       -3.47108        0.10855
H          1.37992       -3.69190       -0.63494
C         -0.33887       -4.28968        0.60917
H         -0.53883       -5.32563        0.36651
C         -3.54061       -0.47425        5.33353
C         -2.12846       -4.01315        2.33912
C          1.24017       -1.07468        0.48913
H         -4.25491       -0.39657        6.14670
H         -2.41931       -5.04688        2.18201
H          2.03204       -1.17890       -0.24576
H         -0.25900        3.64614        3.24451
B         -5.85674        0.02701        2.54608
N         -4.76969       -0.50483        1.82785
C         -5.88963        1.55739        2.72003
C         -3.69975        0.25251        1.19918
C         -4.82500        2.30938        2.20015
C         -3.77857        1.72006        1.51753
H         -6.68142        2.08639        3.24664
H         -3.82636        0.16299        0.09919
H         -4.79505        3.39106        2.33677
H         -2.95984        2.31496        1.12452
H         -6.68484       -0.72567        2.97468
H         -4.67739       -1.50066        1.66731
