# Supplementary material for: Will 1,2-dihydro-1,2-azaborine-based drugs resist metabolism by cytochrome P450 compound I?
Source: PeerJ. 2016 Jul 28;4:e2299. doi: 10.7717/peerj.2299 (PMC4974919; doi:10.7717/peerj.2299)
Supplement: Supplemental Information 2 [file peerj-04-2299-s002.xls]

## Sheet: all_energies
		BS0 (6-31G* + SBKJC)			BS1 (s6-31G on Fe + 6-31G(d,p) elsewhere)			BS3 (s6-31G on Fe + 6-311G(d,p) elsewhere)			PCM BS3 (s6-31G on Fe + 6-311G(d,p) elsewhere)			PCM BS5 (s6-31G on Fe + 6-311+G(d,p) elsewhere)						DFT-D3 corrections					ZPVE				vibrational corrections to H			vibrational corrections to G							BS0 (6-31G* + SBKJC)			BS1 (s6-31G on Fe + 6-31G(d,p) elsewhere)			BS3 (s6-31G on Fe + 6-311G(d,p) elsewhere)			PCM BS3 (s6-31G on Fe + 6-311G(d,p) elsewhere)
		start	TS	end	start	TS	end	start	TS	end	start	TS	end	start	TS	end	"alternative C3 product"			start	TS	end	"alternative C3 product"		start	TS	end	"alternative C3 product"	start	TS	end	start	TS	end					start	TS	end	start	TS	end	start	TS	end	start	TS
cpd I + benzene (doublet PES)	perpendicular	-1.16548e+06	-1.16546e+06	-1.16547e+06	-1.88101e+06	-1.88098e+06	-1.881e+06	-1.88127e+06	-1.88124e+06	-1.88125e+06	-1881213	-1.88119e+06	-1.8812e+06	-1.88122e+06	-1.8812e+06	-1.88121e+06				-42.8104	-50.732	-50.8821			257.966	257.468	257.55		276.629	275.279	276.107	218.924	222.387	220.544					0.559802	24.2093	13.5585	0.323193	32.1408	16.23	0.121841	24.3035	16.9704	0.43	22.55
cpd I + benzene (doublet PES)	parallel	-1.16548e+06	-1.16546e+06	-1.16547e+06	-1.88101e+06	-1.88099e+06	-1.881e+06	-1.88126e+06	-1.88124e+06	-1.88125e+06	-1.88121e+06	-1.88119e+06	-1.8812e+06	-1.88122e+06	-1.8812e+06	-1.88121e+06				-40.8684	-52.9977	-53.5878			258.053	257.106	257.628		276.729	275.115	275.548	218.082	221.367	222.41					2.11879	24.164	13.9036	1.85711	24.7594	15.3696	1.60872	24.9315	16.0754	0	24.24
cpd I + benzene (quartet PES)	perpendicular	-1.16548e+06	-1.16546e+06	-1.16547e+06	-1.88102e+06	-1.88099e+06	-1.881e+06	-1.88127e+06	-1.88124e+06	-1.88125e+06	-1.88121e+06	-1.88119e+06	-1.8812e+06	-1.88122e+06	-1.8812e+06	-1.88121e+06				-45.0011	-51.0236	-51.2294			256.908	257.538	257.843		275.998	275.91	276.363	215.548	220.466	220.476					0	22.1415	10.2355	0	22.5367	11.3574	0	22.8922	11.9658	0.25	22.69
cpd I + benzene (quartet PES)	parallel	-1.16548e+06	-1.16545e+06	-1.16547e+06	-1.88101e+06	-1.88099e+06	-1.881e+06	-1.88126e+06	-1.88124e+06	-1.88125e+06	-1.88121e+06	-1.88119e+06	-1.8812e+06	-1.88122e+06	-1.88119e+06	-1.88121e+06				-40.8832	-51.6234	-53.4159			257.811	258.237	257.959		277.078	276.337	275.674	214.589	222.048	223.164					2.23668	26.0877	13.6253	2.08372	26.3183	14.794	1.58013	26.505	15.4138	0.2	27.24
doublet parallel	N1	-1.16763e+06	-1.16759e+06	-1.16761e+06	-1.88317e+06	-1.88313e+06	-1.88314e+06	-1.88342e+06	-1.88338e+06	-1.88339e+06	-1.88337e+06	-1.88333e+06	-1.88334e+06	-1.88338e+06	-1.88334e+06	-1.88335e+06				-41.07	-54.787	-56.9735			256.355	256.584	258.47		275.152	274.31	275.696	216.88	222.012	225.339	side	N1			7.79185	45.4724	31.0117	7.72046	47.0125	34.3823	7.13453	47.0428	35.5087	3.98	42.56
doublet parallel	B2	-1.16763e+06	-1.16762e+06	-1.16764e+06	-1.88317e+06	-1.88316e+06	-1.88317e+06	-1.88342e+06	-1.88341e+06	-1.88342e+06	-1.88337e+06	-1.88336e+06	-1.88337e+06	-1.88338e+06	-1.88337e+06	-1.88338e+06				-41.07	-51.4311	-52.6174			256.355	256.277	255.851		275.152	274.84	273.957	216.88	219.668	220.39	side	B2			7.79185	13.2091	-6.4043	7.72046	13.321	2.01929	7.13453	13.7305	4.6329	3.98	11.91
doublet parallel	C3	-1.16763e+06		-1.16768e+06	-1.88317e+06		-1.88322e+06	-1.88342e+06		-1.88347e+06	-1.88337e+06	moves to NBOC 7-membered ring	-1.88342e+06	-1.88338e+06	moves to NBOC 7-membered ring	-1.88343e+06	-1.88337e+06	-1.88317e+06		-41.07		-50.5726	-54.1371		256.355		257.402	255.722	275.152		276.117	216.88		219.534	side	C3			7.79185		-46.0364	7.72046		-42.9392	7.13453		-44.2618	3.98
doublet parallel	C4	-1.16763e+06	-1.16761e+06	-1.16762e+06	-1.88317e+06	-1.88314e+06	-1.88315e+06	-1.88342e+06	-1.88339e+06	-1.88339e+06	-1.88337e+06	-1.88334e+06	-1.88334e+06	-1.88338e+06	-1.88335e+06	-1.88335e+06				-41.07	-53.4532	-53.624			256.355	256.039	256.255		275.152	274.139	274.363	216.88	220.337	220.833	side	C4			7.79185	30.6357	19.4293	7.72046	31.529	21.1388	7.13453	31.4555	33.1349	3.98	29.72
doublet parallel	C5	-1.16763e+06	-1.16761e+06	-1.16766e+06	-1.88317e+06	-1.88315e+06	-1.88319e+06	-1.88342e+06	-1.8834e+06	-1.88344e+06	-1.88337e+06	-1.88335e+06	-1.88339e+06	-1.88338e+06	-1.88336e+06	-1.8834e+06				-41.07	-53.7387	-51.3051			256.355	256.718	257.934		275.152	274.56	275.913	216.88	221.874	222.462	side	C5	502i		7.79185	24.1151	-17.9971	7.72046	24.8048	-14.6343	7.13453	24.9034	-13.5683	3.98	22.56
doublet parallel	C6	-1.16763e+06	-1.16762e+06	-1.16763e+06	-1.88317e+06	-1.88315e+06	-1.88316e+06	-1.88342e+06	-1.8834e+06	-1.88342e+06	-1.88337e+06	-1.88335e+06	-1.88336e+06	-1.88338e+06	-1.88336e+06	-1.88337e+06				-41.07	-52.8333	-53.3592			256.355	256.127	256.628		275.152	274.252	274.707	216.88	220.429	221.154	side	C6			7.79185	21.8831	6.79433	7.72046	22.5719	16.5354	7.13453	22.8249	9.70017	3.98	20.9
doublet perpendicular	N1	-1.16764e+06	-1.16762e+06	-1.16763e+06	-1.88317e+06	-1.88315e+06	-1.88316e+06	-1.88343e+06	-1.88341e+06	-1.88341e+06	-1.88337e+06	-1.88336e+06	-1.88336e+06	-1.88338e+06	-1.88336e+06	-1.88337e+06		-1.88317e+06		-45.637	-53.1508	-52.685			256.428	256.516	257.378		275.13	274.729	275.344	218.457	220.838	222.09		N1			0	16.131	9.17081	0.105197	18.8459	12.5067	0.111937	19.9643	13.0484	0	16.71
doublet perpendicular	B2	-1.16764e+06	-1.16762e+06	-1.16764e+06	-1.88317e+06	-1.88316e+06	-1.88318e+06	-1.88343e+06	-1.88341e+06	-1.88342e+06	-1.88337e+06	-1.88336e+06	-1.88337e+06	-1.88338e+06	-1.88337e+06	-1.88338e+06				-45.637	-49.2841	-50.2051			256.428	256.066	256.092		275.13	274.155	274.235	218.457	220.122	220.393		B2			0	13.6701	-6.28163	0.105197	13.7443	-4.90984	0.111937	14.0543	5.32443	0	12.05
doublet perpendicular	C3	-1.16764e+06		-1.16768e+06	-1.88317e+06		-1.88322e+06	-1.88343e+06		-1.88347e+06	-1.88337e+06	no barrier moves to NBOC 7-membered ring	-1.88342e+06	-1.88338e+06	no barrier moves to NBOC 7-membered ring	-1.88343e+06	-1.88337e+06	-1.88317e+06		-45.637		-49.4435	-51.391		256.428		257.394	255.809	275.13		276.152	218.457		219.049		C3			0		-45.8764	0.105197		-42.8379	0.111937		-44.2622	0
doublet perpendicular	C4	-1.16764e+06	-1.16761e+06	-1.16762e+06	-1.88317e+06	-1.88314e+06	-1.88316e+06	-1.88343e+06	-1.8834e+06	-1.88341e+06	-1.88337e+06	-1.88335e+06	-1.88336e+06	-1.88338e+06	-1.88336e+06	-1.88336e+06				-45.637	-51.5609	-51.502			256.428	256.368	256.702		275.13	274.402	275.337	218.457	220.805	220.048		C4			0	27.7432	16.2641	0.105197	28.8196	17.985	0.111937	28.6628	18.362	0	25.91
doublet perpendicular	C5	-1.16764e+06	-1.16761e+06	-1.16766e+06	-1.88317e+06	-1.88315e+06	-1.88319e+06	-1.88343e+06	-1.8834e+06	-1.88342e+06	-1.88337e+06	-1.88335e+06	-1.88339e+06	-1.88338e+06	-1.88336e+06	-1.8834e+06				-45.637	-51.6451	-51.3795			256.428	256.106	257.955		275.13	274.234	276.496	218.457	219.823	221.309		C5			0	22.5996	-17.7514	0.105197	23.4359	-14.4804	0.111937	23.1832	1.94588	0	19.79
doublet perpendicular	C6	-1.16764e+06	-1.16762e+06	-1.16763e+06	-1.88317e+06	-1.88315e+06	-1.88317e+06	-1.88343e+06	-1.88341e+06	-1.88342e+06	-1.88337e+06	-1.88335e+06	-1.88337e+06	-1.88338e+06	-1.88336e+06	-1.88338e+06				-45.637	-51.6085	-51.6808			256.428	256.466	256.849		275.13	275.046	274.943	218.457	219.789	221.216		C6	246i		0	19.8781	2.70562	0.105197	20.6115	4.53442	0.111937	20.7264	5.31336	0	19
quartet parallel	N1	-1.16763e+06			-1.88315e+06			-1.88342e+06			-1.88337e+06	could not be found (??)	not a minimum in the PES	-1.88338e+06	could not be found (??)	not a minimum in the PES				-41.148					256.458				275.209			216.691							7.94056			24.4644			7.28854			4.11
quartet parallel	B2	-1.16763e+06	-1.16762e+06	-1.16765e+06	-1.88315e+06	-1.88316e+06	#VALUE!	-1.88342e+06	-1.88341e+06	-1.88342e+06	-1.88337e+06	-1.88336e+06	-1.88337e+06	-1.88338e+06	-1.88337e+06	-1.88338e+06				-41.148	-51.2423	-48.1387			256.458	256.039	255.708		275.209	274.541	273.859	216.691	219.184	219.559					7.94056	12.4591	-7.8755	24.4644	12.3591	#VALUE!	7.28854	12.7902	2.46985	4.11	11.58
quartet parallel	C3	-1.16763e+06	-1.16761e+06	-1.16763e+06	-1.88315e+06	-1.88315e+06	-1.88316e+06	-1.88342e+06	-1.8834e+06	-1.88341e+06	-1.88337e+06	-1.88335e+06	-1.88336e+06	-1.88338e+06	-1.88336e+06	-1.88337e+06				-41.148	-53.5785	-53.912	-46.2811		256.458	255.893	256.12	261.385	275.209	273.885	274.731	216.691	220.02	219.448					7.94056	24.342	11.9117	24.4644	24.7745	13.1628	7.28854	24.7304	13.6435	4.11	23.15
quartet parallel	C4	-1.16763e+06	-1.16761e+06	-1.16762e+06	-1.88315e+06	-1.88314e+06	-1.88315e+06	-1.88342e+06	-1.8834e+06	-1.8834e+06	-1.88337e+06	-1.88334e+06	-1.88335e+06	-1.88338e+06	-1.88335e+06	-1.88336e+06				-41.148	-51.0951	-53.5582			256.458	255.565	256.002		275.209	273.709	274.653	216.691	219.028	219.275					7.94056	29.1435	19.1633	24.4644	29.7499	20.5018	7.28854	29.8601	20.9973	4.11	28.57
quartet parallel	C5	-1.16763e+06	-1.16761e+06	-1.16765e+06	-1.88315e+06	-1.88315e+06	-1.88318e+06	-1.88342e+06	-1.8834e+06	-1.88344e+06	-1.88337e+06	-1.88335e+06	-1.88338e+06	-1.88338e+06	-1.88335e+06	-1.88339e+06	epóxido			-41.148	-53.5891	-51.3051			256.458	255.865	256.752		275.209	273.85	275.463	216.691	220.318	217.626					7.94056	27.0599	-14.7967	24.4644	27.5995	-10.5073	7.28854	27.637	-9.91429	4.11	26.93
quartet parallel	C6	-1.16763e+06	-1.1676e+06	-1.16763e+06	-1.88315e+06	-1.88314e+06	-1.88317e+06	-1.88342e+06	-1.8834e+06	-1.88342e+06	-1.88337e+06	-1.88335e+06	-1.88337e+06	-1.88338e+06	-1.88335e+06	-1.88337e+06				-41.148	-51.711	-54.0612			256.458	255.862	256.22		275.209	273.921	274.299	216.691	219.589	220.595					7.94056	38.4001	5.9087	24.4644	29.4902	7.49739	7.28854	29.3362	8.45644	4.11	28.36
quartet perpendicular	N1	-1.16764e+06	-1.16761e+06	-1.16762e+06	-1.88317e+06	-1.88314e+06	-1.88316e+06	-1.88343e+06	-1.8834e+06	-1.88341e+06	-1.88337e+06	-1.88334e+06	-1.88336e+06	-1.88338e+06	-1.88336e+06	-1.88337e+06				-45.6313	-51.4162	-49.8847			256.105	255.108	256.101		274.359	273.526	274.866	218.745	217.477	217.251					0.119233	25.2386	12.4387	0	29.2953	17.2064	0	29.5387	17.2433	0.32	38.43
quartet perpendicular	B2	-1.16764e+06	-1.16762e+06	-1.16764e+06	-1.88317e+06	-1.88316e+06	-1.88318e+06	-1.88343e+06	-1.88341e+06	-1.88343e+06	-1.88337e+06	-1.88336e+06	-1.88338e+06	-1.88338e+06	-1.88337e+06	-1.88339e+06				-45.6313	-50.0763	-51.0202			256.105	255.852	255.51		274.359	273.915	274.362	218.745	219.504	217.597					0.119233	13.2266	-7.58553	0	13.1751	-6.58458	0	13.4957	-5.91627	0.32	12.08
quartet perpendicular	C3	-1.16764e+06		-1.16763e+06	-1.88317e+06		-1.88316e+06	-1.88343e+06		-1.88342e+06	-1.88337e+06	-1860.7264972 looks like B2 TS	-1.88337e+06	-1.88338e+06	-1860.7264972 looks like B2 TS	-1.88337e+06				-45.6313		-51.346			256.105	255.506	256.149		274.359	273.71	274.367	218.745	218.623	219.867					0.119233		8.595	0		9.78331	0		10.2382	0.32
quartet perpendicular	C4	-1.16764e+06	-1.16761e+06	-1.16762e+06	-1.88317e+06	-1.88314e+06	-1.88316e+06	-1.88343e+06	-1.8834e+06	-1.88341e+06	-1.88337e+06	-1.88335e+06	-1.88336e+06	-1.88338e+06	-1.88335e+06	-1.88337e+06				-45.6313	-51.2943	-51.5715			256.105	255.547	256.35		274.359	274.266	275.029	218.745	217.611	219.266					0.119233	28.361	16.4004	0	28.9474	17.6702	0	29.0419	18.0327	0.32	27.42
quartet perpendicular	C5	-1.16764e+06	-1.16761e+06	-1.16765e+06	-1.88317e+06	-1.88315e+06	-1.88318e+06	-1.88343e+06	-1.8834e+06	-1.88344e+06	-1.88337e+06	-1.88335e+06	-1883383	-1.88338e+06	-1.88336e+06	-1.88339e+06	epoxide			-45.6313	-51.1019	-51.3795			256.105	256.153	256.515		274.359	274.119	275.293	218.745	220.402	216.862					0.119233	24.5672	-14.2907	0	25.1993	-10.016	0	25.1197	-9.28625	0.32	23.1
quartet perpendicular	C6	-1.16764e+06	-1.16762e+06	-1.16762e+06	-1.88317e+06	-1.88315e+06	-1.88317e+06	-1.88343e+06	-1.8834e+06	-1.88342e+06	-1.88337e+06	-1.88335e+06	-1.88336e+06	-1.88338e+06	-1.88336e+06	-1.88337e+06	still a -105 left			-45.6313	-50.4169	-51.3347			256.105	255.494	256.31		274.359	273.149	274.503	218.745	220.187	219.992					0.119233	21.4928	16.8547	0	21.897	6.53743	0	22.0288	7.01374	0.32	21.01
			16.131			18.7407			19.8524			16.71			16.44
			25.1193			29.2953			29.5387			38.11			25.36
			45.3532			47.0125			47.0428			42.24			42.06
		Hartree
cpd I + 1,2-dihydro-1,2-azaborine (doublet PES)	parallel	-1860.73			-3001.01			-3001.42
cpd I + 1,2-dihydro-1,2-azaborine (doublet PES)	perpendicular	-1860.75			-3001.02			-3001.43
cpd I + 1,2-dihydro-1,2-azaborine (quartet PES)	parallel	-1860.73			-3000.99			-3001.42
cpd I + 1,2-dihydro-1,2-azaborine (quartet PES)	perpendicular	-1860.75			-3001.02			-3001.43
cpd I + benzene (doublet PES)	perpendicular	-1857.31	-1857.27	-1857.29	-2997.59	-2997.53	-2997.56	-2997.98	-2997.95	-2997.96
cpd I + benzene (doublet PES)	parallel	-1857.31	-1857.27	-1857.29	-2997.58	-2997.55	-2997.56	-2997.98	-2997.94	-2997.96
cpd I + benzene (quartet PES)	perpendicular	-1857.31	-1857.27	-1857.29	-2997.59	-2997.55	-2997.57	-2997.98	-2997.95	-2997.97
cpd I + benzene (quartet PES)	parallel	-1857.3	-1857.27	-1857.29	-2997.58	-2997.54	-2997.56	-2997.98	-2997.94	-2997.96
doublet parallel	N1	-1860.73	-1860.67	-1860.7	-3001.01	-3000.95	-3000.97	-3001.42	-3001.35	-3001.37
doublet parallel	B2	-1860.73	-1860.73	-1860.76	-3001.01	-3001	-3001.02	-3001.42	-3001.41	-3001.42
doublet parallel	C3	-1860.73	moves to NBOC 7-membered ring	-1860.82	-3001.01	moves to NBOC 7-membered ring	-3001.09	-3001.42	moves to NBOC 7-membered ring	-3001.5
doublet parallel	C4	-1860.73	-1860.7	-1860.72	-3001.01	-3000.97	-3000.99	-3001.42	-3001.38	-3001.37
doublet parallel	C5	-1860.73	-1860.71	-1860.78	-3001.01	-3000.99	-3001.05	-3001.42	-3001.39	-3001.45
doublet parallel	C6	-1860.73	-1860.71	-1860.74	-3001.01	-3000.99	-3001	-3001.42	-3001.39	-3001.41
doublet perpendicular	N1	-1860.75	-1860.72	-1860.73	-3001.02	-3000.99	-3001	-3001.43	-3001.4	-3001.41
doublet perpendicular	B2	-1860.75	-1860.73	-1860.76	-3001.02	-3001	-3001.03	-3001.43	-3001.41	-3001.42
doublet perpendicular	C3	-1860.75	no barrier moves to NBOC 7-membered ring	-1860.82	-3001.02	no barrier moves to NBOC 7-membered ring	-3001.09	-3001.43	no barrier moves to NBOC 7-membered ring	-3001.5
doublet perpendicular	C4	-1860.75	-1860.7	-1860.72	-3001.02	-3000.98	-3001	-3001.43	-3001.38	-3001.4
doublet perpendicular	C5	-1860.75	-1860.71	-1860.78	-3001.02	-3000.99	-3001.05	-3001.43	-3001.39	-3001.42
doublet perpendicular	C6	-1860.75	-1860.72	-1860.74	-3001.02	-3000.99	-3001.02	-3001.43	-3001.39	-3001.42
quartet parallel	N1	-1860.73	could not be found (??)	not a minimum in the PES	-3000.99	could not be found (??)	not a minimum in the PES	-3001.42	could not be found (??)	not a minimum in the PES
quartet parallel	B2	-1860.73	-1860.73	-1860.76	-3000.99	-3001.01	same as quad end	-3001.42	-3001.41	-3001.42
quartet parallel	C3	-1860.73	-1860.71	-1860.73	-3000.99	-3000.99	-3001	-3001.42	-3001.39	-3001.41
quartet parallel	C4	-1860.73	-1860.7	-1860.72	-3000.99	-3000.98	-3000.99	-3001.42	-3001.38	-3001.39
quartet parallel	C5	-1860.73	-1860.7	-1860.77	-3000.99	-3000.98	-3001.04	-3001.42	-3001.38	-3001.44
quartet parallel	C6	-1860.73	-1860.69	-1860.74	-3000.99	-3000.98	-3001.01	-3001.42	-3001.38	-3001.41
quartet perpendicular	N1	-1860.75	-1860.71	-1860.73	-3001.02	-3000.98	-3001	-3001.43	-3001.38	-3001.4
quartet perpendicular	B2	-1860.75	-1860.73	-1860.76	-3001.02	-3001	-3001.04	-3001.43	-3001.41	-3001.44
quartet perpendicular	C3	-1860.75	-1860.7264972 looks like B2 TS	-1860.73	-3001.02	-1860.7264972 looks like B2 TS	-3001.01	-3001.43	-1860.7264972 looks like B2 TS	-3001.41
quartet perpendicular	C4	-1860.75	-1860.7	-1860.72	-3001.02	-3000.98	-3001	-3001.43	-3001.38	-3001.4
quartet perpendicular	C5	-1860.75	-1860.71	-1860.77	-3001.02	-3000.98	-3001.04	-3001.43	-3001.39	-3001.44
quartet perpendicular	C6	-1860.75	-1860.71	-1860.72	-3001.02	-3000.99	-3001.01	-3001.43	-3001.39	-3001.42
	ZPVE and G correction and 298.15 K	BS5 (PCM)
benzene-	38.998	-145789
benzene	44.738	-145771
benzene+	42.892	-145607
azaborine-	37.898	-147956
azaborine	42.925	-147927
azaborine+	42.152	-147780
Reduced cpd I (triplet from doublet)	163.411	-1.73556e+06
Reduced cpd I (singlet from doublet)	161.529	-1.73552e+06
cpd I doublet	164.246	-1.73545e+06	-1.88122e+06	-1.88338e+06
Oxidized cpd I (triplet from doublet)	163.836	-1.73532e+06
Oxidized cpd I (singlet from doublet)	163.427	-1.73532e+06
Reduced cpd I (quintuplet from quartet)	160.841	-1.73552e+06
Reduced cpd I (triplet from quartet)	162.214	-1.73556e+06
cpd I quartet	163.692	-1.73545e+06	-1.88122e+06	-1.88338e+06
Oxidized cpd I (quintuplet from quartet)	162.773	-1.73532e+06
Oxidized cpd I (triplet from quartet)	165.103	-1.73532e+06
[truncated: 46 more columns]

## Sheet: Folha2
			BS0 (6-31G* + SBKJC)
			start	TS	end
cpd I + benzene (doublet PES)	parallel	BS0 (6-31G* + SBKJC)	2.11879	24.164	13.9036
cpd I + benzene (doublet PES)	perpendicular	BS0 (6-31G* + SBKJC)	0.559802	24.2093	13.5585
cpd I + benzene (quartet PES)	parallel	BS0 (6-31G* + SBKJC)	2.23668	26.0877	13.6253
cpd I + benzene (quartet PES)	perpendicular	BS0 (6-31G* + SBKJC)	0	22.1415	10.2355
doublet parallel	1N	BS0 (6-31G* + SBKJC)	7.79185	45.4724	31.0117
doublet parallel	2B	BS0 (6-31G* + SBKJC)	7.79185	13.2091	-6.4043
doublet parallel	3C	BS0 (6-31G* + SBKJC)	7.79185		-46.0364
doublet parallel	4C	BS0 (6-31G* + SBKJC)	7.79185	30.6357	19.4293
doublet parallel	5C	BS0 (6-31G* + SBKJC)	7.79185	24.1151	-17.9971
doublet parallel	6C	BS0 (6-31G* + SBKJC)	7.79185	21.8831	6.79433
doublet perpendicular	1N	BS0 (6-31G* + SBKJC)	0	16.131	9.17081
doublet perpendicular	2B	BS0 (6-31G* + SBKJC)	0	13.6701	-6.28163
doublet perpendicular	3C	BS0 (6-31G* + SBKJC)	0		-45.8764
doublet perpendicular	4C	BS0 (6-31G* + SBKJC)	0	27.7432	16.2641
doublet perpendicular	5C	BS0 (6-31G* + SBKJC)	0	22.5996	-17.7514
doublet perpendicular	6C	BS0 (6-31G* + SBKJC)	0	19.8781	2.70562
quartet parallel	1N	BS0 (6-31G* + SBKJC)	7.94056
quartet parallel	2B	BS0 (6-31G* + SBKJC)	7.94056	12.4591	-7.8755
quartet parallel	3C	BS0 (6-31G* + SBKJC)	7.94056	24.342	11.9117
quartet parallel	4C	BS0 (6-31G* + SBKJC)	7.94056	29.1435	19.1633
quartet parallel	5C	BS0 (6-31G* + SBKJC)	7.94056	27.0599	-14.7967
quartet parallel	6C	BS0 (6-31G* + SBKJC)	7.94056	38.4001	5.9087
quartet perpendicular	1N	BS0 (6-31G* + SBKJC)	0.119233	25.2386	12.4387
quartet perpendicular	2B	BS0 (6-31G* + SBKJC)	0.119233	13.2266	-7.58553
quartet perpendicular	3C	BS0 (6-31G* + SBKJC)	0.119233		8.595
quartet perpendicular	4C	BS0 (6-31G* + SBKJC)	0.119233	28.361	16.4004
quartet perpendicular	5C	BS0 (6-31G* + SBKJC)	0.119233	24.5672	-14.2907
quartet perpendicular	6C	BS0 (6-31G* + SBKJC)	0.119233	21.4928	16.8547
cpd I + benzene (doublet PES)	parallel	BS1 (s6-31G on Fe + 6-31G(d,p) elsewhere)	1.85711	24.7594	15.3696
cpd I + benzene (doublet PES)	perpendicular	BS1 (s6-31G on Fe + 6-31G(d,p) elsewhere)	0.323193	32.1408	16.23
cpd I + benzene (quartet PES)	parallel	BS1 (s6-31G on Fe + 6-31G(d,p) elsewhere)	2.08372	26.3183	14.794
cpd I + benzene (quartet PES)	perpendicular	BS1 (s6-31G on Fe + 6-31G(d,p) elsewhere)	0	22.5367	11.3574
doublet parallel	1N	BS1 (s6-31G on Fe + 6-31G(d,p) elsewhere)	7.72046	47.0125	34.3823
doublet parallel	2B	BS1 (s6-31G on Fe + 6-31G(d,p) elsewhere)	7.72046	13.321	2.01929
doublet parallel	3C	BS1 (s6-31G on Fe + 6-31G(d,p) elsewhere)	7.72046		-42.9392
doublet parallel	4C	BS1 (s6-31G on Fe + 6-31G(d,p) elsewhere)	7.72046	31.529	21.1388
doublet parallel	5C	BS1 (s6-31G on Fe + 6-31G(d,p) elsewhere)	7.72046	24.8048	-14.6343
doublet parallel	6C	BS1 (s6-31G on Fe + 6-31G(d,p) elsewhere)	7.72046	22.5719	16.5354
doublet perpendicular	1N	BS1 (s6-31G on Fe + 6-31G(d,p) elsewhere)	0.105197	18.8459	12.5067
doublet perpendicular	2B	BS1 (s6-31G on Fe + 6-31G(d,p) elsewhere)	0.105197	13.7443	-4.90984
doublet perpendicular	3C	BS1 (s6-31G on Fe + 6-31G(d,p) elsewhere)	0.105197		-42.8379
doublet perpendicular	4C	BS1 (s6-31G on Fe + 6-31G(d,p) elsewhere)	0.105197	28.8196	17.985
doublet perpendicular	5C	BS1 (s6-31G on Fe + 6-31G(d,p) elsewhere)	0.105197	23.4359	-14.4804
doublet perpendicular	6C	BS1 (s6-31G on Fe + 6-31G(d,p) elsewhere)	0.105197	20.6115	4.53442
quartet parallel	1N	BS1 (s6-31G on Fe + 6-31G(d,p) elsewhere)	24.4644
quartet parallel	2B	BS1 (s6-31G on Fe + 6-31G(d,p) elsewhere)	24.4644	12.3591	#VALUE!
quartet parallel	3C	BS1 (s6-31G on Fe + 6-31G(d,p) elsewhere)	24.4644	24.7745	13.1628
quartet parallel	4C	BS1 (s6-31G on Fe + 6-31G(d,p) elsewhere)	24.4644	29.7499	20.5018
quartet parallel	5C	BS1 (s6-31G on Fe + 6-31G(d,p) elsewhere)	24.4644	27.5995	-10.5073
quartet parallel	6C	BS1 (s6-31G on Fe + 6-31G(d,p) elsewhere)	24.4644	29.4902	7.49739
quartet perpendicular	1N	BS1 (s6-31G on Fe + 6-31G(d,p) elsewhere)	0	29.2953	17.2064
quartet perpendicular	2B	BS1 (s6-31G on Fe + 6-31G(d,p) elsewhere)	0	13.1751	-6.58458
quartet perpendicular	3C	BS1 (s6-31G on Fe + 6-31G(d,p) elsewhere)	0		9.78331
quartet perpendicular	4C	BS1 (s6-31G on Fe + 6-31G(d,p) elsewhere)	0	28.9474	17.6702
quartet perpendicular	5C	BS1 (s6-31G on Fe + 6-31G(d,p) elsewhere)	0	25.1993	-10.016
quartet perpendicular	6C	BS1 (s6-31G on Fe + 6-31G(d,p) elsewhere)	0	21.897	6.53743
cpd I + benzene (doublet PES)	parallel	BS3 (s6-31G on Fe + 6-311G(d,p) elsewhere)	1.60872	24.9315	16.0754
cpd I + benzene (doublet PES)	perpendicular	BS3 (s6-31G on Fe + 6-311G(d,p) elsewhere)	0.121841	24.3035	16.9704
cpd I + benzene (quartet PES)	parallel	BS3 (s6-31G on Fe + 6-311G(d,p) elsewhere)	1.58013	26.505	15.4138
cpd I + benzene (quartet PES)	perpendicular	BS3 (s6-31G on Fe + 6-311G(d,p) elsewhere)	0	22.8922	11.9658
doublet parallel	1N	BS3 (s6-31G on Fe + 6-311G(d,p) elsewhere)	7.13453	47.0428	35.5087
doublet parallel	2B	BS3 (s6-31G on Fe + 6-311G(d,p) elsewhere)	7.13453	13.7305	4.6329
doublet parallel	3C	BS3 (s6-31G on Fe + 6-311G(d,p) elsewhere)	7.13453		-44.2618
doublet parallel	4C	BS3 (s6-31G on Fe + 6-311G(d,p) elsewhere)	7.13453	31.4555	33.1349
doublet parallel	5C	BS3 (s6-31G on Fe + 6-311G(d,p) elsewhere)	7.13453	24.9034	-13.5683
doublet parallel	6C	BS3 (s6-31G on Fe + 6-311G(d,p) elsewhere)	7.13453	22.8249	9.70017
doublet perpendicular	1N	BS3 (s6-31G on Fe + 6-311G(d,p) elsewhere)	0.111937	19.9643	13.0484
doublet perpendicular	2B	BS3 (s6-31G on Fe + 6-311G(d,p) elsewhere)	0.111937	14.0543	5.32443
doublet perpendicular	3C	BS3 (s6-31G on Fe + 6-311G(d,p) elsewhere)	0.111937		-44.2622
doublet perpendicular	4C	BS3 (s6-31G on Fe + 6-311G(d,p) elsewhere)	0.111937	28.6628	18.362
doublet perpendicular	5C	BS3 (s6-31G on Fe + 6-311G(d,p) elsewhere)	0.111937	23.1832	1.94588
doublet perpendicular	6C	BS3 (s6-31G on Fe + 6-311G(d,p) elsewhere)	0.111937	20.7264	5.31336
quartet parallel	1N	BS3 (s6-31G on Fe + 6-311G(d,p) elsewhere)	7.28854
quartet parallel	2B	BS3 (s6-31G on Fe + 6-311G(d,p) elsewhere)	7.28854	12.7902	2.46985
quartet parallel	3C	BS3 (s6-31G on Fe + 6-311G(d,p) elsewhere)	7.28854	24.7304	13.6435
quartet parallel	4C	BS3 (s6-31G on Fe + 6-311G(d,p) elsewhere)	7.28854	29.8601	20.9973
quartet parallel	5C	BS3 (s6-31G on Fe + 6-311G(d,p) elsewhere)	7.28854	27.637	-9.91429
quartet parallel	6C	BS3 (s6-31G on Fe + 6-311G(d,p) elsewhere)	7.28854	29.3362	8.45644
quartet perpendicular	1N	BS3 (s6-31G on Fe + 6-311G(d,p) elsewhere)	0	29.5387	17.2433
quartet perpendicular	2B	BS3 (s6-31G on Fe + 6-311G(d,p) elsewhere)	0	13.4957	-5.91627
quartet perpendicular	3C	BS3 (s6-31G on Fe + 6-311G(d,p) elsewhere)	0		10.2382
quartet perpendicular	4C	BS3 (s6-31G on Fe + 6-311G(d,p) elsewhere)	0	29.0419	18.0327
quartet perpendicular	5C	BS3 (s6-31G on Fe + 6-311G(d,p) elsewhere)	0	25.1197	-9.28625
quartet perpendicular	6C	BS3 (s6-31G on Fe + 6-311G(d,p) elsewhere)	0	22.0288	7.01374
cpd I + benzene (doublet PES)	parallel	BS3 (s6-31G on Fe + 6-311G(d,p) elsewhere) PCM	0	24.24	15.96
cpd I + benzene (doublet PES)	perpendicular	BS3 (s6-31G on Fe + 6-311G(d,p) elsewhere) PCM	0.43	22.55	15.29
cpd I + benzene (quartet PES)	parallel	BS3 (s6-31G on Fe + 6-311G(d,p) elsewhere) PCM	0.2	27.24	15.75
cpd I + benzene (quartet PES)	perpendicular	BS3 (s6-31G on Fe + 6-311G(d,p) elsewhere) PCM	0.25	22.69	11.77
doublet parallel	1N	BS3 (s6-31G on Fe + 6-311G(d,p) elsewhere) PCM	3.98	42.56	29.31
doublet parallel	2B	BS3 (s6-31G on Fe + 6-311G(d,p) elsewhere) PCM	3.98	11.91	1.08
doublet parallel	3C	BS3 (s6-31G on Fe + 6-311G(d,p) elsewhere) PCM	3.98		-44.18
doublet parallel	4C	BS3 (s6-31G on Fe + 6-311G(d,p) elsewhere) PCM	3.98	29.72	31.58
doublet parallel	5C	BS3 (s6-31G on Fe + 6-311G(d,p) elsewhere) PCM	3.98	22.56	-14.61
doublet parallel	6C	BS3 (s6-31G on Fe + 6-311G(d,p) elsewhere) PCM	3.98	20.9	9.21
doublet perpendicular	1N	BS3 (s6-31G on Fe + 6-311G(d,p) elsewhere) PCM	0	16.71	11.4
doublet perpendicular	2B	BS3 (s6-31G on Fe + 6-311G(d,p) elsewhere) PCM	0	12.05	1.74
doublet perpendicular	3C	BS3 (s6-31G on Fe + 6-311G(d,p) elsewhere) PCM	0		-43.84
doublet perpendicular	4C	BS3 (s6-31G on Fe + 6-311G(d,p) elsewhere) PCM	0	25.91	16.9
doublet perpendicular	5C	BS3 (s6-31G on Fe + 6-311G(d,p) elsewhere) PCM	0	19.79	-14.41
doublet perpendicular	6C	BS3 (s6-31G on Fe + 6-311G(d,p) elsewhere) PCM	0	19	3.91
quartet parallel	1N	BS3 (s6-31G on Fe + 6-311G(d,p) elsewhere) PCM	4.11
quartet parallel	2B	BS3 (s6-31G on Fe + 6-311G(d,p) elsewhere) PCM	4.11	11.58	1.7
quartet parallel	3C	BS3 (s6-31G on Fe + 6-311G(d,p) elsewhere) PCM	4.11	23.15	11.28
quartet parallel	4C	BS3 (s6-31G on Fe + 6-311G(d,p) elsewhere) PCM	4.11	28.57	19.93
quartet parallel	5C	BS3 (s6-31G on Fe + 6-311G(d,p) elsewhere) PCM	4.11	26.93	-10.08
quartet parallel	6C	BS3 (s6-31G on Fe + 6-311G(d,p) elsewhere) PCM	4.11	28.36	8.18
quartet perpendicular	1N	BS3 (s6-31G on Fe + 6-311G(d,p) elsewhere) PCM	0.32	38.43	15.67
quartet perpendicular	2B	BS3 (s6-31G on Fe + 6-311G(d,p) elsewhere) PCM	0.32	12.08	-9.43
quartet perpendicular	3C	BS3 (s6-31G on Fe + 6-311G(d,p) elsewhere) PCM	0.32		8.42
quartet perpendicular	4C	BS3 (s6-31G on Fe + 6-311G(d,p) elsewhere) PCM	0.32	27.42	16.18
quartet perpendicular	5C	BS3 (s6-31G on Fe + 6-311G(d,p) elsewhere) PCM	0.32	23.1	-9.52
quartet perpendicular	6C	BS3 (s6-31G on Fe + 6-311G(d,p) elsewhere) PCM	0.32	21.01	13.42
cpd I + benzene (doublet PES)	parallel	BS5 (s6-31G on Fe + 6-311+G(d,p) elsewhere) PCM	0	24.7	16.29
cpd I + benzene (doublet PES)	perpendicular	BS5 (s6-31G on Fe + 6-311+G(d,p) elsewhere) PCM	0.77	22.86	15.45
cpd I + benzene (quartet PES)	parallel	BS5 (s6-31G on Fe + 6-311+G(d,p) elsewhere) PCM	0.22	27.65	16.06
cpd I + benzene (quartet PES)	perpendicular	BS5 (s6-31G on Fe + 6-311+G(d,p) elsewhere) PCM	0.8	23.07	11.99
doublet parallel	1N	BS5 (s6-31G on Fe + 6-311+G(d,p) elsewhere) PCM	3.29	42.38	29.26
doublet parallel	2B	BS5 (s6-31G on Fe + 6-311+G(d,p) elsewhere) PCM	3.29	11.84	1.31
doublet parallel	3C	BS5 (s6-31G on Fe + 6-311+G(d,p) elsewhere) PCM	3.29		-45.28
doublet parallel	4C	BS5 (s6-31G on Fe + 6-311+G(d,p) elsewhere) PCM	3.29	29.55	31.14
doublet parallel	5C	BS5 (s6-31G on Fe + 6-311+G(d,p) elsewhere) PCM	3.29	22.64	-14.93
doublet parallel	6C	BS5 (s6-31G on Fe + 6-311+G(d,p) elsewhere) PCM	3.29	20.88	9.05
doublet perpendicular	1N	BS5 (s6-31G on Fe + 6-311+G(d,p) elsewhere) PCM	0	16.44	11.08
doublet perpendicular	2B	BS5 (s6-31G on Fe + 6-311+G(d,p) elsewhere) PCM	0	11.65	1.11
doublet perpendicular	3C	BS5 (s6-31G on Fe + 6-311+G(d,p) elsewhere) PCM	0		-45
doublet perpendicular	4C	BS5 (s6-31G on Fe + 6-311+G(d,p) elsewhere) PCM	0	25.47	16.35
doublet perpendicular	5C	BS5 (s6-31G on Fe + 6-311+G(d,p) elsewhere) PCM	0	19.55	-14.71
doublet perpendicular	6C	BS5 (s6-31G on Fe + 6-311+G(d,p) elsewhere) PCM	0	19	3.67
quartet parallel	1N	BS5 (s6-31G on Fe + 6-311+G(d,p) elsewhere) PCM	3.49
quartet parallel	2B	BS5 (s6-31G on Fe + 6-311+G(d,p) elsewhere) PCM	3.49	11.51	1.46
quartet parallel	3C	BS5 (s6-31G on Fe + 6-311+G(d,p) elsewhere) PCM	3.49	22.96	10.8
quartet parallel	4C	BS5 (s6-31G on Fe + 6-311+G(d,p) elsewhere) PCM	3.49	28.17	19.48
quartet parallel	5C	BS5 (s6-31G on Fe + 6-311+G(d,p) elsewhere) PCM	3.49	26.92	-10.29
quartet parallel	6C	BS5 (s6-31G on Fe + 6-311+G(d,p) elsewhere) PCM	3.49	28.21	8.05
quartet perpendicular	1N	BS5 (s6-31G on Fe + 6-311+G(d,p) elsewhere) PCM	0.32	25.7	15.53
quartet perpendicular	2B	BS5 (s6-31G on Fe + 6-311+G(d,p) elsewhere) PCM	0.32	11.89	-9.88
quartet perpendicular	3C	BS5 (s6-31G on Fe + 6-311+G(d,p) elsewhere) PCM	0.32		7.78
quartet perpendicular	4C	BS5 (s6-31G on Fe + 6-311+G(d,p) elsewhere) PCM	0.32	27.04	15.61
quartet perpendicular	5C	BS5 (s6-31G on Fe + 6-311+G(d,p) elsewhere) PCM	0.32	22.85	-9.7
quartet perpendicular	6C	BS5 (s6-31G on Fe + 6-311+G(d,p) elsewhere) PCM	0.32	20.89	13.3
cpd I + benzene (doublet PES)	parallel	BS5 (PCM) + G corrections	3.273	31.258	23.891
cpd I + benzene (doublet PES)	perpendicular	BS5 (PCM) + G corrections	4.885	30.438	21.185
cpd I + benzene (quartet PES)	parallel	BS5 (PCM) + G corrections	0	34.889	24.415
cpd I + benzene (quartet PES)	perpendicular	BS5 (PCM) + G corrections	1.539	28.727	17.657
doublet parallel	1N	BS5 (PCM) + G corrections	1.713	45.935	36.142
doublet parallel	2B	BS5 (PCM) + G corrections	1.713	13.051	3.243
doublet parallel	3C	BS5 (PCM) + G corrections	1.713		-44.203
doublet parallel	4C	BS5 (PCM) + G corrections	1.713	31.43	33.516
doublet parallel	5C	BS5 (PCM) + G corrections	1.713	26.057	-10.925
doublet parallel	6C	BS5 (PCM) + G corrections	1.713	22.852	11.747
doublet perpendicular	1N	BS5 (PCM) + G corrections	0	18.821	14.713
doublet perpendicular	2B	BS5 (PCM) + G corrections	0	13.315	3.046
doublet perpendicular	3C	BS5 (PCM) + G corrections	0		-44.408
doublet perpendicular	4C	BS5 (PCM) + G corrections	0	27.818	17.941
doublet perpendicular	5C	BS5 (PCM) + G corrections	0	20.916	-11.858
doublet perpendicular	6C	BS5 (PCM) + G corrections	0	20.332	6.429
quartet parallel	1N	BS5 (PCM) + G corrections	1.724
quartet parallel	2B	BS5 (PCM) + G corrections	1.724	12.237	2.562
quartet parallel	3C	BS5 (PCM) + G corrections	1.724	24.523	11.791
quartet parallel	4C	BS5 (PCM) + G corrections	1.724	28.741	20.298
quartet parallel	5C	BS5 (PCM) + G corrections	1.724	28.781	-11.121
quartet parallel	6C	BS5 (PCM) + G corrections	1.724	29.342	10.188
quartet perpendicular	1N	BS5 (PCM) + G corrections	0.608	24.7	14.324
quartet perpendicular	2B	BS5 (PCM) + G corrections	0.608	12.937	-10.74
quartet perpendicular	3C	BS5 (PCM) + G corrections	0.608		9.19
quartet perpendicular	4C	BS5 (PCM) + G corrections	0.608	26.194	16.419
quartet perpendicular	5C	BS5 (PCM) + G corrections	0.608	24.795	-11.295
quartet perpendicular	6C	BS5 (PCM) + G corrections	0.608	22.62	14.835
cpd I + benzene (doublet PES)	parallel	BS5 (PCM) + H corrections	0	23.086	15.109
cpd I + benzene (doublet PES)	perpendicular	BS5 (PCM) + H corrections	0.67	21.41	14.828
cpd I + benzene (quartet PES)	parallel	BS5 (PCM) + H corrections	0.569	27.258	15.005
cpd I + benzene (quartet PES)	perpendicular	BS5 (PCM) + H corrections	0.069	22.251	11.624
doublet parallel	1N	BS5 (PCM) + H corrections	3.763	42.011	30.277
doublet parallel	2B	BS5 (PCM) + H corrections	3.763	12.001	0.588
doublet parallel	3C	BS5 (PCM) + H corrections	3.763		-43.842
doublet parallel	4C	BS5 (PCM) + H corrections	3.763	29.01	30.824
doublet parallel	5C	BS5 (PCM) + H corrections	3.763	22.521	-13.696
doublet parallel	6C	BS5 (PCM) + H corrections	3.763	20.453	9.078
doublet perpendicular	1N	BS5 (PCM) + H corrections	0.451	16.49	11.745
doublet perpendicular	2B	BS5 (PCM) + H corrections	0.451	11.126	0.666
doublet perpendicular	3C	BS5 (PCM) + H corrections	0.451		-43.527
doublet perpendicular	4C	BS5 (PCM) + H corrections	0.451	25.193	17.008
doublet perpendicular	5C	BS5 (PCM) + H corrections	0.451	19.105	-12.893
doublet perpendicular	6C	BS5 (PCM) + H corrections	0.451	19.367	3.934
quartet parallel	1N	BS5 (PCM) + H corrections	4.02
quartet parallel	2B	BS5 (PCM) + H corrections	4.02	11.372	0.64
quartet parallel	3C	BS5 (PCM) + H corrections	4.02	22.166	10.852
quartet parallel	4C	BS5 (PCM) + H corrections	4.02	27.2	19.454
quartet parallel	5C	BS5 (PCM) + H corrections	4.02	26.091	-9.506
quartet parallel	6C	BS5 (PCM) + H corrections	4.02	27.452	7.67
quartet perpendicular	1N	BS5 (PCM) + H corrections	0	24.5	15.717
quartet perpendicular	2B	BS5 (PCM) + H corrections	0	11.126	-10.197
quartet perpendicular	3C	BS5 (PCM) + H corrections	0		7.468
quartet perpendicular	4C	BS5 (PCM) + H corrections	0	26.627	15.96
quartet perpendicular	5C	BS5 (PCM) + H corrections	0	22.29	-9.086
quartet perpendicular	6C	BS5 (PCM) + H corrections	0	19.36	13.124
cpd I + benzene (doublet PES)	parallel	BS5 (PCM) + ZPVE	0.345316	24.0982	16.2102
cpd I + benzene (doublet PES)	perpendicular	BS5 (PCM) + ZPVE	1.02778	22.6201	15.2919
cpd I + benzene (quartet PES)	parallel	BS5 (PCM) + ZPVE	0.322766	28.179	16.3111
cpd I + benzene (quartet PES)	perpendicular	BS5 (PCM) + ZPVE	0	22.8999	12.1245
doublet parallel	1N	BS5 (PCM) + ZPVE	3.2202	42.5393	31.3045
doublet parallel	2B	BS5 (PCM) + ZPVE	3.2202	11.692	0.736216
doublet parallel	3C	BS5 (PCM) + ZPVE	3.2202		-44.3025
doublet parallel	4C	BS5 (PCM) + ZPVE	3.2202	29.1645	30.9701
doublet parallel	5C	BS5 (PCM) + ZPVE	3.2202	22.933	-13.4208
doublet parallel	6C	BS5 (PCM) + ZPVE	3.2202	20.5819	9.25252
doublet perpendicular	1N	BS5 (PCM) + ZPVE	0.002789	16.5314	12.0326
doublet perpendicular	2B	BS5 (PCM) + ZPVE	0.002789	11.2906	0.777361
doublet perpendicular	3C	BS5 (PCM) + ZPVE	0.002789		-44.0313
doublet perpendicular	4C	BS5 (PCM) + ZPVE	0.002789	25.4134	16.6271
doublet perpendicular	5C	BS5 (PCM) + ZPVE	0.002789	19.2312	-13.18
doublet perpendicular	6C	BS5 (PCM) + ZPVE	0.002789	19.041	4.09371
quartet parallel	1N	BS5 (PCM) + ZPVE	3.5228
quartet parallel	2B	BS5 (PCM) + ZPVE	3.5228	11.1244	0.74344
quartet parallel	3C	BS5 (PCM) + ZPVE	3.5228	22.428	10.4949
quartet parallel	4C	BS5 (PCM) + ZPVE	3.5228	27.3103	19.0569
quartet parallel	5C	BS5 (PCM) + ZPVE	3.5228	26.3598	-9.96283
quartet parallel	6C	BS5 (PCM) + ZPVE	3.5228	27.6471	7.84535
quartet perpendicular	1N	BS5 (PCM) + ZPVE	0	24.4	15.2057
quartet perpendicular	2B	BS5 (PCM) + ZPVE	0	11.3174	-10.795
quartet perpendicular	3C	BS5 (PCM) + ZPVE	0		7.50374
quartet perpendicular	4C	BS5 (PCM) + ZPVE	0	26.1621	15.535
quartet perpendicular	5C	BS5 (PCM) + ZPVE	0	22.5776	-9.60971
quartet perpendicular	6C	BS5 (PCM) + ZPVE	0	19.9593	13.1849
cpd I + benzene (doublet PES)	parallel	BS5 (PCM)+ DFT-D3	3.3327	15.9034	6.9033
cpd I + benzene (doublet PES)	perpendicular	BS5 (PCM)+ DFT-D3	2.1607	16.3291	8.769
cpd I + benzene (quartet PES)	parallel	BS5 (PCM)+ DFT-D3	3.5379	20.2277	6.8452
cpd I + benzene (quartet PES)	perpendicular	BS5 (PCM)+ DFT-D3	0	16.2475	4.9617
doublet parallel	1N	BS5 (PCM)+ DFT-D3	7.857	33.23	17.9235
doublet parallel	2B	BS5 (PCM)+ DFT-D3	7.857	6.0459	-5.6704
doublet parallel	3C	BS5 (PCM)+ DFT-D3	7.857		-50.2156
doublet parallel	4C	BS5 (PCM)+ DFT-D3	7.857	21.7338	23.153
doublet parallel	5C	BS5 (PCM)+ DFT-D3	7.857	14.5383	-20.5981
doublet parallel	6C	BS5 (PCM)+ DFT-D3	7.857	13.6837	1.3278
doublet perpendicular	1N	BS5 (PCM)+ DFT-D3	0	8.9262	4.032
doublet perpendicular	2B	BS5 (PCM)+ DFT-D3	0	8.0029	-3.4581
doublet perpendicular	3C	BS5 (PCM)+ DFT-D3	0		-48.8065
doublet perpendicular	4C	BS5 (PCM)+ DFT-D3	0	19.5461	10.485
doublet perpendicular	5C	BS5 (PCM)+ DFT-D3	0	13.5419	-20.4525
doublet perpendicular	6C	BS5 (PCM)+ DFT-D3	0	13.0285	-2.3738
quartet parallel	1N	BS5 (PCM)+ DFT-D3	7.979
quartet parallel	2B	BS5 (PCM)+ DFT-D3	7.979	5.9047	-1.0417
quartet parallel	3C	BS5 (PCM)+ DFT-D3	7.979	15.0185	2.525
quartet parallel	4C	BS5 (PCM)+ DFT-D3	7.979	22.7119	11.5588
quartet parallel	5C	BS5 (PCM)+ DFT-D3	7.979	18.9679	-15.9581
quartet parallel	6C	BS5 (PCM)+ DFT-D3	7.979	22.136	-0.3742
quartet perpendicular	1N	BS5 (PCM)+ DFT-D3	0.3257	19.9	11.2823
quartet perpendicular	2B	BS5 (PCM)+ DFT-D3	0.3257	7.4507	-15.2632
quartet perpendicular	3C	BS5 (PCM)+ DFT-D3	0.3257		2.071
quartet perpendicular	4C	BS5 (PCM)+ DFT-D3	0.3257	21.3827	9.6755
quartet perpendicular	5C	BS5 (PCM)+ DFT-D3	0.3257	17.3851	-15.4425
quartet perpendicular	6C	BS5 (PCM)+ DFT-D3	0.3257	16.1101	7.6023
cpd I + benzene (doublet PES)	parallel	BS5 (PCM)+ DFT-D3 + G corrections	5.8667	21.7224	13.7653	3.7671
cpd I + benzene (doublet PES)	perpendicular	BS5 (PCM)+ DFT-D3 + G corrections	5.5367	23.1681	13.765	7.5124
cpd I + benzene (quartet PES)	parallel	BS5 (PCM)+ DFT-D3 + G corrections	2.5789	26.7277	14.4612	15.4205
cpd I + benzene (quartet PES)	perpendicular	BS5 (PCM)+ DFT-D3 + G corrections	0	21.1655	9.8897	11.4976
doublet parallel	1N	BS5 (PCM)+ DFT-D3 + G corrections	6.28	36.785	24.8055
doublet parallel	2B	BS5 (PCM)+ DFT-D3 + G corrections	6.28	7.2569	-3.7374
doublet parallel	3C	BS5 (PCM)+ DFT-D3 + G corrections	6.28		-49.1386
doublet parallel	4C	BS5 (PCM)+ DFT-D3 + G corrections	6.28	23.6138	25.529
doublet parallel	5C	BS5 (PCM)+ DFT-D3 + G corrections	6.28	17.9553	-16.5931
doublet parallel	6C	BS5 (PCM)+ DFT-D3 + G corrections	6.28	15.6557	4.0248
doublet perpendicular	1N	BS5 (PCM)+ DFT-D3 + G corrections	0	11.3072	7.665
doublet perpendicular	2B	BS5 (PCM)+ DFT-D3 + G corrections	0	9.6679	-1.5221
doublet perpendicular	3C	BS5 (PCM)+ DFT-D3 + G corrections	0		-48.2145
doublet perpendicular	4C	BS5 (PCM)+ DFT-D3 + G corrections	0	21.8941	12.076
doublet perpendicular	5C	BS5 (PCM)+ DFT-D3 + G corrections	0	14.9079	-17.6005
doublet perpendicular	6C	BS5 (PCM)+ DFT-D3 + G corrections	0	14.3605	0.3852
quartet parallel	1N	BS5 (PCM)+ DFT-D3 + G corrections	6.213
quartet parallel	2B	BS5 (PCM)+ DFT-D3 + G corrections	6.213	6.6317	0.0603
quartet parallel	3C	BS5 (PCM)+ DFT-D3 + G corrections	6.213	16.5815	3.516
quartet parallel	4C	BS5 (PCM)+ DFT-D3 + G corrections	6.213	23.2829	12.3768
quartet parallel	5C	BS5 (PCM)+ DFT-D3 + G corrections	6.213	20.8289	-16.7891
quartet parallel	6C	BS5 (PCM)+ DFT-D3 + G corrections	6.213	23.268	1.7638
quartet perpendicular	1N	BS5 (PCM)+ DFT-D3 + G corrections	0.6137	18.9	10.0763
quartet perpendicular	2B	BS5 (PCM)+ DFT-D3 + G corrections	0.6137	8.4977	-16.1232
quartet perpendicular	3C	BS5 (PCM)+ DFT-D3 + G corrections	0.6137		3.481
quartet perpendicular	4C	BS5 (PCM)+ DFT-D3 + G corrections	0.6137	20.5367	10.4845
quartet perpendicular	5C	BS5 (PCM)+ DFT-D3 + G corrections	0.6137	19.3301	-17.0375
quartet perpendicular	6C	BS5 (PCM)+ DFT-D3 + G corrections	0.6137	17.8401	9.1373
cpd I + benzene (doublet PES)	parallel	BS5 (PCM)+ DFT-D3 + H corrections	4.0637	15.0204	6.4533	-17.8349
cpd I + benzene (doublet PES)	perpendicular	BS5 (PCM)+ DFT-D3 + H corrections	2.7917	15.6101	8.878	9.4089
cpd I + benzene (quartet PES)	parallel	BS5 (PCM)+ DFT-D3 + H corrections	4.6179	20.5667	6.5212	20.5667
cpd I + benzene (quartet PES)	perpendicular	BS5 (PCM)+ DFT-D3 + H corrections	0	16.1595	5.3267	-5.0286
doublet parallel	1N	BS5 (PCM)+ DFT-D3 + H corrections	8.3243	32.8553	18.9348
doublet parallel	2B	BS5 (PCM)+ DFT-D3 + H corrections	8.3243	6.2012	-6.3981
doublet parallel	3C	BS5 (PCM)+ DFT-D3 + H corrections	8.3243		-48.7833
doublet parallel	4C	BS5 (PCM)+ DFT-D3 + H corrections	8.3243	21.1881	22.8313
doublet parallel	5C	BS5 (PCM)+ DFT-D3 + H corrections	8.3243	14.4136	-19.3698
doublet parallel	6C	BS5 (PCM)+ DFT-D3 + H corrections	8.3243	13.251	1.3501
doublet perpendicular	1N	BS5 (PCM)+ DFT-D3 + H corrections	0.4453	8.9705	4.6913
doublet perpendicular	2B	BS5 (PCM)+ DFT-D3 + H corrections	0.4453	7.4732	-3.9078
doublet perpendicular	3C	BS5 (PCM)+ DFT-D3 + H corrections	0.4453		-47.3392
doublet perpendicular	4C	BS5 (PCM)+ DFT-D3 + H corrections	0.4453	19.2634	11.1373
doublet perpendicular	5C	BS5 (PCM)+ DFT-D3 + H corrections	0.4453	13.0912	-18.6412
doublet perpendicular	6C	BS5 (PCM)+ DFT-D3 + H corrections	0.4453	13.3898	-2.1155
quartet parallel	1N	BS5 (PCM)+ DFT-D3 + H corrections	8.5033
quartet parallel	2B	BS5 (PCM)+ DFT-D3 + H corrections	8.5033	5.761	-1.8674
quartet parallel	3C	BS5 (PCM)+ DFT-D3 + H corrections	8.5033	14.2188	2.5713
quartet parallel	4C	BS5 (PCM)+ DFT-D3 + H corrections	8.5033	21.7362	11.5271
quartet parallel	5C	BS5 (PCM)+ DFT-D3 + H corrections	8.5033	18.1332	-15.1798
quartet parallel	6C	BS5 (PCM)+ DFT-D3 + H corrections	8.5033	21.3723	-0.7599
quartet perpendicular	1N	BS5 (PCM)+ DFT-D3 + H corrections	0	18.7	11.4636
quartet perpendicular	2B	BS5 (PCM)+ DFT-D3 + H corrections	0	6.681	-15.5859
quartet perpendicular	3C	BS5 (PCM)+ DFT-D3 + H corrections	0		1.7533
quartet perpendicular	4C	BS5 (PCM)+ DFT-D3 + H corrections	0	20.964	10.0198
quartet perpendicular	5C	BS5 (PCM)+ DFT-D3 + H corrections	0	16.8194	-14.8342
quartet perpendicular	6C	BS5 (PCM)+ DFT-D3 + H corrections	0	14.5744	7.4206
cpd I + benzene (doublet PES)	parallel	BS5 (PCM)+ DFT-D3 + ZPVE	4.47802	16.1016	7.62349
cpd I + benzene (doublet PES)	perpendicular	BS5 (PCM)+ DFT-D3 + ZPVE	3.21848	16.8892	9.41088
cpd I + benzene (quartet PES)	parallel	BS5 (PCM)+ DFT-D3 + ZPVE	4.44067	21.5567	7.89632
cpd I + benzene (quartet PES)	perpendicular	BS5 (PCM)+ DFT-D3 + ZPVE	0	16.8774	5.89615
doublet parallel	1N	BS5 (PCM)+ DFT-D3 + ZPVE	7.78441	33.3865	19.9653
doublet perpendicular	1N	BS5 (PCM)+ DFT-D3 + ZPVE	0	9.01477	4.98184		-2.43876
quartet parallel	1N	BS5 (PCM)+ DFT-D3 + ZPVE	8.00901
quartet perpendicular	1N	BS5 (PCM)+ DFT-D3 + ZPVE	0.002911	18.6	10.9552
doublet parallel	2B	BS5 (PCM)+ DFT-D3 + ZPVE	7.78441	5.89509	-6.24697
doublet perpendicular	2B	BS5 (PCM)+ DFT-D3 + ZPVE	0	7.64076	-3.79353		-9.68968
quartet parallel	2B	BS5 (PCM)+ DFT-D3 + ZPVE	8.00901	5.51627	-1.76105		13.0732
quartet perpendicular	2B	BS5 (PCM)+ DFT-D3 + ZPVE	0.002911	6.87536	-16.181		-21.1628
doublet parallel	3C	BS5 (PCM)+ DFT-D3 + ZPVE	7.78441	n.a.	-49.2409
doublet perpendicular	3C	BS5 (PCM)+ DFT-D3 + ZPVE	0	n.a.	-47.8406		-58.7958
quartet parallel	3C	BS5 (PCM)+ DFT-D3 + ZPVE	8.00901	14.4837	2.21713		-5.67919
quartet perpendicular	3C	BS5 (PCM)+ DFT-D3 + ZPVE	0.002911	n.a.	1.79195		5.58548
doublet parallel	4C	BS5 (PCM)+ DFT-D3 + ZPVE	7.78441	21.3455	22.9803
doublet perpendicular	4C	BS5 (PCM)+ DFT-D3 + ZPVE	0	19.4867	10.7594		26.9403
quartet parallel	4C	BS5 (PCM)+ DFT-D3 + ZPVE	8.00901	21.8495	11.1329		11.1329
quartet perpendicular	4C	BS5 (PCM)+ DFT-D3 + ZPVE	0.002911	20.502	9.59773		57.4383
doublet parallel	5C	BS5 (PCM)+ DFT-D3 + ZPVE	7.78441	14.8285	-19.0917
doublet perpendicular	5C	BS5 (PCM)+ DFT-D3 + ZPVE	0	13.2203	-18.9253		-20.7173
quartet parallel	5C	BS5 (PCM)+ DFT-D3 + ZPVE	8.00901	18.4049	-15.6337		-13.8727
quartet perpendicular	5C	BS5 (PCM)+ DFT-D3 + ZPVE	0.002911	17.1099	-15.355		-26.1144
doublet parallel	6C	BS5 (PCM)+ DFT-D3 + ZPVE	7.78441	13.3828	1.52753
doublet perpendicular	6C	BS5 (PCM)+ DFT-D3 + ZPVE	0	13.0667	-1.95288		-11.5506
quartet parallel	6C	BS5 (PCM)+ DFT-D3 + ZPVE	8.00901	21.5703	-0.581637		-2.79877
quartet perpendicular	6C	BS5 (PCM)+ DFT-D3 + ZPVE	0.002911	15.1766	7.48438		26.4097
