# Supplementary material for: Will 1,2-dihydro-1,2-azaborine-based drugs resist metabolism by cytochrome P450 compound I?
Source: PeerJ. 2016 Jul 28;4:e2299. doi: 10.7717/peerj.2299 (PMC4974919; doi:10.7717/peerj.2299)
Supplement: Supplemental Information 4 [file peerj-04-2299-s004.xls]

## Sheet: Sheet1
			Fe=O	Fe=O	Fe=O	Fe=O	Fe=O	Fe=O	Fe=O
			N1	B2	C3	C4	C5	C6	benzene
doublet	perpendicular	reactant	2.06271	2.06271	2.06271	2.06271	2.06271	2.06271	2.06093
doublet	perpendicular	TS	1.23708	2.05655		1.64594	1.58151	1.82036	1.76281
doublet	perpendicular	product	1.00453	-0.054755	1.08487	1.98696	1.0051	1.99125	1.06858	-0.992351
doublet	parallel	reactant	2.06165	2.06165	2.06165	2.06165	2.06165	2.06165	2.05763
doublet	parallel	TS	1.08131	2.06222		1.81394	1.67494	1.9627	1.81814
doublet	parallel	product	0.985278	-0.002345	1.08112	-0.006098	1.00266	2.13523	2.0442	-0.013426
quartet	perpendicular	reactant	2.03979	2.03979	2.03979	2.03979	2.03979	2.03979	2.03987
quartet	perpendicular	TS	2.38199	2.02183		2.07921	2.18275	2.13121	2.12629
quartet	perpendicular	product	2.54186	2.08038	2.08006	2.05727	2.54228	1.07139	2.09017	0.050295
quartet	parallel	reactant	2.03663	2.03663	2.03663	2.03663	2.03663	2.03663	2.0385
quartet	parallel	TS		2.03196	2.21089	2.06193	2.22835	2.34398	2.19111
quartet	parallel	product		2.87576	2.1151	2.10312	2.53376	2.12434	2.146	0.107502
			porphyrin	porphyrin	porphyrin	porphyrin	porphyrin	porphyrin	porphyrin
			N1	B2	C3	C4	C5	C6	benzene
doublet	perpendicular	reactant	-0.384206	-0.384206	-0.384206	-0.384206	-0.384206	-0.384206	-0.354323
doublet	perpendicular	TS	-0.062209	-0.402963		-0.147497	-0.120202	-0.196529	-0.12214
doublet	perpendicular	product	-0.052569	0.023899	-0.072668	-0.10381	-0.050699	-0.099067	-0.20266	0.151663
doublet	parallel	reactant	-0.351693	-0.351693	-0.351693	-0.351693	-0.351693	-0.351693	-0.376021
doublet	parallel	TS	-0.075083	-0.410936		-0.178525	-0.144689	-0.248055	-0.184726
doublet	parallel	product	-0.056004	-0.013508	-0.072186	0.018358	-0.049891	-0.118299	-0.115253	0.260768
quartet	perpendicular	reactant	0.284051	0.284051	0.284051	0.284051	0.284051	0.284051	0.281083
quartet	perpendicular	TS	0.028155	0.261088		0.064551	-0.018711	0.067176	0.028514
quartet	perpendicular	product	0.054503	-0.090088	-0.085594	-0.082969	0.057216	0.762476	-0.082961	-0.364044
quartet	parallel	reactant	0.304985	0.304985	0.304985	0.304985	0.304985	0.304985	0.310491
quartet	parallel	TS		0.275172	0.011337	0.08121	-0.002476	-0.015648	0.025126
quartet	parallel	product		0.078333	-0.075035	-0.067428	0.061918	-0.073561	-0.072258	-0.382749
			SCH3	SCH3	SCH3	SCH3	SCH3	SCH3	SCH3
			N1	B2	C3	C4	C5	C6	benzene
doublet	perpendicular	reactant	-0.683799	-0.683799	-0.683799	-0.683799	-0.683799	-0.683799	-0.706605
doublet	perpendicular	TS	0.056026	-0.534052		-0.075976	-0.056484	-0.182212	-0.143865
doublet	perpendicular	product	0.046777	0.028544	-0.012425	0.014088	0.044475	0.01646	-0.187946	0.518659
doublet	parallel	reactant	-0.709957	-0.709957	-0.709957	-0.709957	-0.709957	-0.709957	-0.681541
doublet	parallel	TS	0.030287	-0.465457		-0.185811	-0.10055	-0.236234	-0.183671
doublet	parallel	product	0.069179	0.122681	-0.009287	0.074103	0.045785	-0.112259	-0.064813	0.616728
quartet	perpendicular	reactant	0.676159	0.676159	0.676159	0.676159	0.676159	0.676159	0.679042
quartet	perpendicular	TS	0.35544	0.50652		0.341826	0.256026	0.233335	0.301432
quartet	perpendicular	product	0.402607	-0.003422	0.053139	0.044607	0.398873	0.198289	0.046748	-0.632294
quartet	parallel	reactant	0.652035	0.652035	0.652035	0.652035	0.652035	0.652035	0.647993
quartet	parallel	TS		0.476242	0.193369	0.342611	0.188631	0.033205	0.221494
quartet	parallel	product		0.931535	0.012814	0.005541	0.403553	-0.012335	0.001632	-0.646361
			substrate	substrate	substrate	substrate	substrate	substrate	substrate
			N1	B2	C3	C4	C5	C6	benzene
doublet	perpendicular	reactant	0.005295	0.005295	0.005295	0.005295	0.005295	0.005295	0
doublet	perpendicular	TS	-0.230894	-0.119543		-0.422464	-0.404828	-0.441614	-0.496805
doublet	perpendicular	product	0.00126	1.00232	0.000223	-0.897241	0.001125	-0.908642	0.322027	0.322027
doublet	parallel	reactant	0	0	0	0	0	0	-6.6e-05
doublet	parallel	TS	-0.036508	-0.18583		-0.449604	-0.429704	-0.478415	-0.449749
doublet	parallel	product	0.001545	0.89317	0.000348	0.913634	0.001444	-0.904673	-0.864134	-0.864068
quartet	perpendicular	reactant	0	0	0	0	0	0	0
quartet	perpendicular	TS	0.234413	0.210565		0.514411	0.579935	0.568275	0.543758
quartet	perpendicular	product	0.001029	1.01313	0.952401	0.981088	0.001635	0.967849	0.946045	0.946045
quartet	parallel	reactant	0.006343	0.006343	0.006343	0.006343	0.006343	0.006343	0.003022
quartet	parallel	TS		0.216628	0.584404	0.514254	0.585492	0.638464	0.562266
quartet	parallel	product		-0.885631	0.947127	0.958768	0.00077	0.961553	0.924626	0.921604
			benzene + FeO	benzene + FeO	benzene + FeO	benzene + FeO	benzene + FeO	benzene + FeO	benzene + FeO
			N1	B2	C3	C4	C5	C6	benzene
doublet	perpendicular	reactant	2.068	2.068	2.068	2.068	2.068	2.068	2.06093
doublet	perpendicular	TS	1.00618	1.93701	0	1.22347	1.17668	1.37874	1.266
doublet	perpendicular	product	1.00579	0.947562	1.08509	1.08972	1.00622	1.08261	1.3906
doublet	parallel	reactant	2.06165	2.06165	2.06165	2.06165	2.06165	2.06165	2.05756
doublet	parallel	TS	1.0448	1.87639		1.36434	1.24524	1.48429	1.3684
doublet	parallel	product	0.986823	0.890825	1.08147	0.907536	1.00411	1.23056	1.18007
quartet	perpendicular	reactant	2.03979	2.03979	2.03979	2.03979	2.03979	2.03979	2.03987
quartet	perpendicular	TS	2.61641	2.23239		2.59362	2.76269	2.69948	2.67005
quartet	perpendicular	product	2.54289	3.09351	3.03246	3.03836	2.54391	2.03923	3.03621
quartet	parallel	reactant	2.04298	2.04298	2.04298	2.04298	2.04298	2.04298	2.04152
quartet	parallel	TS		2.24859	2.79529	2.57618	2.81384	2.98244	2.75338
quartet	parallel	product		1.99013	3.06223	3.06189	2.53453	3.08589	3.07062
			porphyrin + thiolate	porphyrin + thiolate	porphyrin + thiolate	porphyrin + thiolate	porphyrin + thiolate	porphyrin + thiolate	porphyrin + thiolate
			N1	B2	C3	C4	C5	C6	benzene
doublet	perpendicular	reactant	-1.068	-1.068	-1.068	-1.068	-1.068	-1.068	-1.06093
doublet	perpendicular	TS	-0.006183	-0.937015	0	-0.223473	-0.176686	-0.378741	-0.266005
doublet	perpendicular	product	-0.005792	0.052443	-0.085093	-0.089722	-0.006224	-0.082607	-0.390606
doublet	parallel	reactant	-1.06165	-1.06165	-1.06165	-1.06165	-1.06165	-1.06165	-1.05756
doublet	parallel	TS	-0.044796	-0.876393		-0.364336	-0.245239	-0.484289	-0.368397
doublet	parallel	product	0.013175	0.109173	-0.081473	0.092461	-0.004106	-0.230558	-0.180066
quartet	perpendicular	reactant	0.96021	0.96021	0.96021	0.96021	0.96021	0.96021	0.960125
quartet	perpendicular	TS	0.383595	0.767608		0.406377	0.237315	0.300511	0.329946
quartet	perpendicular	product	0.45711	-0.09351	-0.032455	-0.038362	0.456089	0.960765	-0.036213
quartet	parallel	reactant	0.95702	0.95702	0.95702	0.95702	0.95702	0.95702	0.958484
quartet	parallel	TS		0.751414	0.204706	0.423821	0.186155	0.017557	0.24662
quartet	parallel	product		1.00987	-0.062221	-0.061887	0.465471	-0.085896	-0.070626
