# Supplementary material for: Will 1,2-dihydro-1,2-azaborine-based drugs resist metabolism by cytochrome P450 compound I?
Source: PeerJ. 2016 Jul 28;4:e2299. doi: 10.7717/peerj.2299 (PMC4974919; doi:10.7717/peerj.2299)
Supplement: Supplemental Information 5 [file peerj-04-2299-s005.xls]

## Sheet: Sheet1
							Fe-O	Fe-S	C-O	N-O	B-O	C-O	Delta Fe-O vs doublet parallel	Delta Fe-S vs doublet parallel		Delta Fe-O vs. Benzene	Delta Fe-S vs. Benzene
		benzene		doublet	parallel	R	1.632	2.629
		benzene		doublet	parallel	T	1.741	2.4	1.872
		benzene		doublet	parallel	X	1.831	2.331	1.42
		benzene		doublet	perpendicular	R	1.633	2.623					0.001	-0.006
		benzene		doublet	perpendicular	T	1.746	2.459	1.841				0.005	0.059
		benzene		doublet	perpendicular	X	1.857	2.399	1.423				0.026	0.068
		benzene		quartet	parallel	R	1.632	2.629					0	0
		benzene		quartet	parallel	T	1.748	2.358	1.826				0.007	-0.042
		benzene		quartet	parallel	X	1.84	2.328	1.418				0.009	-0.003
		benzene		quartet	perpendicular	R	1.634	2.621					0.002	-0.008
		benzene		quartet	perpendicular	T	1.748	2.356	1.874				0.007	-0.044
		benzene		quartet	perpendicular	X	1.831	2.311	1.435				0	-0.02
		azaborine	B2	doublet	parallel	R	1.632	2.624								0	-0.005
		azaborine	B2	doublet	parallel	T	1.664	2.538		2.779	2.046					-0.077	0.138
		azaborine	B2	doublet	parallel	X	1.787	2.339			1.43					-0.044	0.008
		azaborine	B2	doublet	perpendicular	R	1.639	2.604					0.007	-0.02		0.006	-0.019
		azaborine	B2	doublet	perpendicular	T	1.662	2.568		2.687	2.032		-0.002	0.03		-0.084	0.109
		azaborine	B2	doublet	perpendicular	X	1.788	2.34			1.438		0.001	0.001		-0.069	-0.059
		azaborine	B2	quartet	parallel	R	1.633	2.627					0.001	0.003		0.001	-0.002
		azaborine	B2	quartet	parallel	T	1.669	2.494		2.8	2.088		0.005	-0.044		-0.079	0.136
		azaborine	B2	quartet	parallel	X	1.831	3.719			1.416		0.044	1.38		-0.009	1.391
		azaborine	B2	quartet	perpendicular	R	1.639	2.601					0.007	-0.023		0.005	-0.02
		azaborine	B2	quartet	perpendicular	T	1.668	2.593		2.739	2.079		0.004	0.055		-0.08	0.237
		azaborine	B2	quartet	perpendicular	X	1.789	2.328			1.44		0.002	-0.011		-0.042	0.017
		azaborine	C3	doublet	parallel	R	1.632	2.624								0	-0.005
		azaborine	C3	doublet	parallel	T
		azaborine	C3	doublet	parallel	X	3.016	2.202	1.384		1.38					1.185	-0.129
		azaborine	C3	doublet	perpendicular	R	1.639	2.604					0.007	-0.02		0.006	-0.019
		azaborine	C3	doublet	perpendicular	T
		azaborine	C3	doublet	perpendicular	X	3.189	2.203	1.383		1.378		0.173	0.001		1.332	-0.196
		azaborine	C3	quartet	parallel	R	1.633	2.627					0.001	0.003		0.001	-0.002
		azaborine	C3	quartet	parallel	T	1.749	2.36	1.876				1.749	2.36		0.001	0.002
		azaborine	C3	quartet	parallel	X	1.826	2.324	1.424				-1.19	0.122		-0.014	-0.004
		azaborine	C3	quartet	perpendicular	R	1.639	2.601					0.007	-0.023		0.005	-0.02
		azaborine	C3	quartet	perpendicular	T
		azaborine	C3	quartet	perpendicular	X	1.829	2.314	1.48		2.401		-1.187	0.112		-0.002	0.003
		azaborine	C4	doublet	parallel	R	1.632	2.624								0	-0.005
		azaborine	C4	doublet	parallel	T	1.749	2.394	1.866							0.008	-0.006
		azaborine	C4	doublet	parallel	X	1.832	2.329	1.423							0.001	-0.002
		azaborine	C4	doublet	perpendicular	R	1.639	2.604					0.007	-0.02		0.006	-0.019
		azaborine	C4	doublet	perpendicular	T	1.751	2.363	1.933				0.002	-0.031		0.005	-0.096
		azaborine	C4	doublet	perpendicular	X	1.826	2.307	1.433				-0.006	-0.022		-0.031	-0.092
		azaborine	C4	quartet	parallel	R	1.633	2.627					0.001	0.003		0.001	-0.002
		azaborine	C4	quartet	parallel	T	1.748	2.365	1.838				-0.001	-0.029		0	0.007
		azaborine	C4	quartet	parallel	X
		azaborine	C4	quartet	perpendicular	R	1.639	2.601					0.007	-0.023		0.005	-0.02
		azaborine	C4	quartet	perpendicular	T	1.75	2.355	1.864				0.001	-0.039		0.002	-0.001
		azaborine	C4	quartet	perpendicular	X
		azaborine	C5	doublet	parallel	R	1.632	2.624								0	-0.005
		azaborine	C5	doublet	parallel	T	1.738	2.374	1.893							-0.003	-0.026
		azaborine	C5	doublet	parallel	X	2.262	2.21	1.47			1.448				0.431	-0.121
		azaborine	C5	doublet	perpendicular	R	1.639	2.604					0.007	-0.02		0.006	-0.019
		azaborine	C5	doublet	perpendicular	T	1.74	2.366	1.969				0.002	-0.008		-0.006	-0.093
		azaborine	C5	doublet	perpendicular	X	2.265	2.211	1.47			1.449	0.003	0.001		0.408	-0.188
		azaborine	C5	quartet	parallel	R	1.633	2.627					0.001	0.003		0.001	-0.002
		azaborine	C5	quartet	parallel	T	1.757	2.354	1.832				0.019	-0.02		0.009	-0.004
		azaborine	C5	quartet	parallel	X	3.293	2.365	1.456			1.427	1.031	0.155		1.453	0.037
		azaborine	C5	quartet	perpendicular	R	1.639	2.601					0.007	-0.023		0.005	-0.02
		azaborine	C5	quartet	perpendicular	T	1.755	2.346	1.888				0.017	-0.028		0.007	-0.01
		azaborine	C5	quartet	perpendicular	X	3.109	2.367	1.456			1.426	0.847	0.157		1.278	0.056
		azaborine	C6	doublet	parallel	R	1.632	2.624								0	-0.005
		azaborine	C6	doublet	parallel	T	1.718	2.446	1.947							-0.023	0.046
		azaborine	C6	doublet	parallel	X	1.848	2.341	1.409							0.017	0.01
		azaborine	C6	doublet	perpendicular	R	1.639	2.604					0.007	-0.02		0.006	-0.019
		azaborine	C6	doublet	perpendicular	T	1.709	2.414	2.078				-0.009	-0.032		-0.037	-0.045
		azaborine	C6	doublet	perpendicular	X	1.834	2.305	1.425				-0.014	-0.036		-0.023	-0.094
		azaborine	C6	quartet	parallel	R	1.633	2.627					0.001	0.003		0.001	-0.002
		azaborine	C6	quartet	parallel	T	1.806	2.323	1.928				0.088	-0.123		0.058	-0.035
		azaborine	C6	quartet	parallel	X	1.85	2.319	1.407				0.002	-0.022		0.01	-0.009
		azaborine	C6	quartet	perpendicular	R	1.639	2.601					0.007	-0.023		0.005	-0.02
		azaborine	C6	quartet	perpendicular	T	1.727	2.388	1.951				0.009	-0.058		-0.021	0.032
		azaborine	C6	quartet	perpendicular	X	1.885	2.294	1.414				0.037	-0.047		0.054	-0.017
		azaborine	N1	doublet	parallel	R	1.632	2.624								0	-0.005
		azaborine	N1	doublet	parallel	T	1.852	2.284		1.702	2.656					0.111	-0.116
		azaborine	N1	doublet	parallel	X	1.933	2.275		1.411						0.102	-0.056
		azaborine	N1	doublet	perpendicular	R	1.639	2.604					0.007	-0.02		0.006	-0.019
		azaborine	N1	doublet	perpendicular	T	1.989	2.242		1.829	1.489		0.137	-0.042		0.243	-0.217
		azaborine	N1	doublet	perpendicular	X	2.228	2.211		1.473	1.503		0.295	-0.064		0.371	-0.188
		azaborine	N1	quartet	parallel	R	1.633	2.627					0.001	0.003		0.001	-0.002
		azaborine	N1	quartet	parallel	T
		azaborine	N1	quartet	parallel	X
		azaborine	N1	quartet	perpendicular	R	1.639	2.601					0.007	-0.023		0.005	-0.02
		azaborine	N1	quartet	perpendicular	T	2.245	2.405		1.777	1.473		0.393	0.121		0.497	0.049
		azaborine	N1	quartet	perpendicular	X	3.076	2.367		1.4459	1.482		1.143	0.092		1.245	0.056

## Sheet: Folha1
								Fe-O	Fe-S	C-O	N-O	B-O	C-O
		azaborine	1N	doublet	parallel	T	N1	1.852	2.284		1.702	2.656
		azaborine	2B	doublet	parallel	T	B2	1.664	2.538		2.779	2.046
		azaborine	3C	doublet	parallel	T	C3
		azaborine	4C	doublet	parallel	T	C4	1.749	2.394	1.866
		azaborine	5C	doublet	parallel	T	C5	1.738	2.374	1.893
		azaborine	6C	doublet	parallel	T	C6	1.718	2.446	1.947
		benzene	benzene	doublet	parallel	T	benzene	1.741	2.4	1.872
		azaborine	1N	quartet	parallel	T	N1
		azaborine	2B	quartet	parallel	T	B2	1.669	2.494		2.8	2.088
		azaborine	3C	quartet	parallel	T	C3	1.749	2.36	1.876
		azaborine	4C	quartet	parallel	T	C4	1.748	2.365	1.838
		azaborine	5C	quartet	parallel	T	C5	1.757	2.354	1.832
		azaborine	6C	quartet	parallel	T	C6	1.806	2.323	1.928
		benzene	benzene	quartet	parallel	T	benzene	1.748	2.358	1.826
		azaborine	1N	doublet	perpendicular	T	N1	1.989	2.242		1.829	1.489
		azaborine	2B	doublet	perpendicular	T	B2	1.662	2.568		2.687	2.032
		azaborine	3C	doublet	perpendicular	T	C3
		azaborine	4C	doublet	perpendicular	T	C4	1.751	2.363	1.933
		azaborine	5C	doublet	perpendicular	T	C5	1.74	2.366	1.969
		azaborine	6C	doublet	perpendicular	T	C6	1.709	2.414	2.078
		benzene	benzene	doublet	perpendicular	T	benzene	1.746	2.459	1.841
		azaborine	1N	quartet	perpendicular	T	N1	2.245	2.405		1.777	1.473
		azaborine	2B	quartet	perpendicular	T	B2	1.668	2.593		2.739	2.079
		azaborine	3C	quartet	perpendicular	T	C3
		azaborine	4C	quartet	perpendicular	T	C4	1.75	2.355	1.864
		azaborine	5C	quartet	perpendicular	T	C5	1.755	2.346	1.888
		azaborine	6C	quartet	perpendicular	T	C6	1.727	2.388	1.951
		benzene	benzene	quartet	perpendicular	T	benzene	1.748	2.356	1.874
		azaborine	1N	doublet	parallel	X	1N	1.933	2.275		1.411
		azaborine	2B	doublet	parallel	X	2B	1.787	2.339			1.43
		azaborine	3C	doublet	parallel	X	3C	3.016	2.202	1.384		1.38
		azaborine	4C	doublet	parallel	X	4C	1.832	2.329	1.423
		azaborine	5C	doublet	parallel	X	5C	2.262	2.21	1.47			1.448
		azaborine	6C	doublet	parallel	X	C6	1.848	2.341	1.409
		benzene	benzene	doublet	parallel	X	benzene	1.831	2.331	1.42
		azaborine	1N	quartet	parallel	X	N1
		azaborine	2B	quartet	parallel	X	B2	1.831	3.719			1.416
		azaborine	3C	quartet	parallel	X	C3	1.826	2.324	1.424
		azaborine	4C	quartet	parallel	X	C4
		azaborine	5C	quartet	parallel	X	C5	3.293	2.365	1.456			1.427
		azaborine	6C	quartet	parallel	X	C6	1.85	2.319	1.407
		benzene	benzene	quartet	parallel	X	benzene	1.84	2.328	1.418
		azaborine	1N	doublet	perpendicular	X	N1	2.228	2.211		1.473	1.503
		azaborine	2B	doublet	perpendicular	X	B2	1.788	2.34			1.438
		azaborine	3C	doublet	perpendicular	X	C3	3.189	2.203	1.383		1.378
		azaborine	4C	doublet	perpendicular	X	C4	1.826	2.307	1.433
		azaborine	5C	doublet	perpendicular	X	C5	2.265	2.211	1.47			1.449
		azaborine	6C	doublet	perpendicular	X	C6	1.834	2.305	1.425
		benzene	benzene	doublet	perpendicular	X	benzene	1.857	2.399	1.423
		azaborine	1N	quartet	perpendicular	X	N1	3.076	2.367		1.4459	1.482
		azaborine	2B	quartet	perpendicular	X	B2	1.789	2.328			1.44
		azaborine	3C	quartet	perpendicular	X	C3	1.829	2.314	1.48		2.401
		azaborine	4C	quartet	perpendicular	X	C4
		azaborine	5C	quartet	perpendicular	X	C5	3.109	2.367	1.456			1.426
		azaborine	6C	quartet	perpendicular	X	C6	1.885	2.294	1.414
		benzene	benzene	quartet	perpendicular	X	benzene	1.831	2.311	1.435
		azaborine	2B	doublet	parallel	R	B2	1.632	2.624
		azaborine	3C	doublet	parallel	R	C3	1.632	2.624
		azaborine	4C	doublet	parallel	R	C4	1.632	2.624
		azaborine	5C	doublet	parallel	R	C5	1.632	2.624
		azaborine	6C	doublet	parallel	R	C6	1.632	2.624
		azaborine	1N	doublet	parallel	R	N1	1.632	2.624
		benzene		doublet	parallel	R		1.632	2.629
		azaborine	2B	quartet	parallel	R	B2	1.633	2.627
		azaborine	3C	quartet	parallel	R	C3	1.633	2.627
		azaborine	4C	quartet	parallel	R	C4	1.633	2.627
		azaborine	5C	quartet	parallel	R	C5	1.633	2.627
		azaborine	6C	quartet	parallel	R	C6	1.633	2.627
		azaborine	1N	quartet	parallel	R	N1	1.633	2.627
		benzene		quartet	parallel	R		1.632	2.629
		azaborine	2B	doublet	perpendicular	R	B2	1.639	2.604
		azaborine	3C	doublet	perpendicular	R	C3	1.639	2.604
		azaborine	4C	doublet	perpendicular	R	C4	1.639	2.604
		azaborine	5C	doublet	perpendicular	R	C5	1.639	2.604
		azaborine	6C	doublet	perpendicular	R	C6	1.639	2.604
		azaborine	1N	doublet	perpendicular	R	N1	1.639	2.604
		benzene		doublet	perpendicular	R		1.633	2.623
		azaborine	2B	quartet	perpendicular	R	B2	1.639	2.601
		azaborine	3C	quartet	perpendicular	R	C3	1.639	2.601
		azaborine	4C	quartet	perpendicular	R	C4	1.639	2.601
		azaborine	5C	quartet	perpendicular	R	C5	1.639	2.601
		azaborine	6C	quartet	perpendicular	R	C6	1.639	2.601
		azaborine	1N	quartet	perpendicular	R	N1	1.639	2.601
		benzene		quartet	perpendicular	R		1.634	2.621
